# Supplementary material for: Monoclinic polymorph of trans-tetra­aquabis­[(4-pyridylsulfanyl)­acetato-κN]cobalt(II)
Source: Acta Crystallogr Sect E Struct Rep Online. 2008 Jul 31;64(Pt 8):m1089. doi: 10.1107/S1600536808023593 (PMC2961997; doi:10.1107/S1600536808023593)
Supplement: Supplementary file 1 [file e-64-m1089-sup1.cif]

##############################################################################
###                                                                        ###
###        Electronic paper (Acta Crystallographica Section E)             ###
###                                                                        ###
##############################################################################
#                                                                            #
# This CIF contains the data in a paper accepted for publication in Acta     #
# Crystallographica Section E. It conforms to the requirements of Notes      #
# for Authors for Section E, and has been peer reviewed under the auspices   #
# of the IUCr Commission on Journals.                                        #
#                                                                            #
# Full details of the Crystallographic Information File format               #
# are given in the paper "The Crystallographic Information File (CIF):       #
# a New Standard Archive File for Crystallography" by S. R. Hall, F. H.      #
# Allen and I. D. Brown [Acta Cryst. (1991), A47, 655-685].                  #
#                                                                            #
# The current version of the core CIF dictionary is obtainable from          #
# ftp://ftp.iucr.org/pub/cif_core.dic. The current version number is 2.4.    #
#                                                                            #
# Software is freely available for graphical display of the structure(s) in  #
# this CIF.  For information consult the CIF home page http://www.iucr.org/  #
# cif/home.html                                                              #
#                                                                            #
# This file may be used for bona fide research purposes within the           #
# scientific community so long as proper attribution is given to the journal # 
# article from which it was obtained.                                        #
#                                                                            #
##############################################################################
                                             
data_global
_audit_creation_method     SHELXL-97
_journal_date_recd_electronic     2008-06-12
_journal_date_accepted     2008-07-25
_journal_name_full     'Acta Crystallographica, Section E'
_journal_year     2008
_journal_volume     64
_journal_issue      8
_journal_page_first     m1089
_journal_page_last     m1089
_journal_paper_category     QM
_journal_coeditor_code     EZ2135
_publ_contact_author_name     'Moncol, Jan'
_publ_contact_author_address
;
Department of Inorganic Chemistry, Slovak
Technical University, Radlinsk\'eho 9, SK-812 37
Bratislava, Slovakia
;
_publ_contact_author_email     jan.moncol@stuba.sk
_publ_contact_author_fax     '+421 2593-25-186'
_publ_contact_author_phone     '+421 2524-93-198'
_publ_section_title
;
Monoclinic polymorph of
<i>trans</i>-tetraaquabis](4-pyridylsulfanyl)acetato-<i>\kN</i>]cobalt(II)
;
loop_
    _publ_author_name
    _publ_author_address
    'Miklo\<s, Du\<san'
;
Department of Inorganic Chemistry, Slovak
Technical University, Radlinsk\'eho 9, SK-812 37
Bratislava, Slovakia
;
    'Miklovi\<c, Jozef'
;
Department of Chemistry,
Faculty of Natural Science,
University of St. Cyril and Methodius,
SK-91701 Trnava, Slovakia
;
    'Moncol, Jan'
;
Department of Inorganic Chemistry, Slovak
Technical University, Radlinsk\'eho 9, SK-812 37
Bratislava, Slovakia
;
    'Seg\<la, Peter'
;
Department of Inorganic Chemistry, Slovak
Technical University, Radlinsk\'eho 9, SK-812 37
Bratislava, Slovakia
;
    'Koman, Marian'
;
Department of Inorganic Chemistry, Slovak
Technical University, Radlinsk\'eho 9, SK-812 37
Bratislava, Slovakia
;
_publ_section_synopsis
;
(I)
;
data_I
_audit_creation_method     SHELXL-97
_chemical_name_systematic
;
<i>trans</i>-tetraaquabis](4-pyridylsulfanyl)acetato-<i>\kN</i>]cobalt(II)
;
_chemical_name_common     ?
_chemical_formula_moiety     'C14 H20 Co N2 O8 S2'
_chemical_formula_sum     'C14 H20 Co N2 O8 S2'
_chemical_formula_iupac     '[Co (C7 H6 N O2 S)2 (H2 O)4]'
_chemical_formula_weight     467.37
_chemical_melting_point     ?
_symmetry_cell_setting     monoclinic
_symmetry_space_group_name_H-M     'P 21/c'
_symmetry_space_group_name_Hall     '-P 2ybc'
loop_
    _symmetry_equiv_pos_as_xyz
    'x, y, z'
    '-x, y+1/2, -z+1/2'
    '-x, -y, -z'
    'x, -y-1/2, z-1/2'
_cell_length_a     12.1730(10)
_cell_length_b     10.4790(10)
_cell_length_c     7.523(2)
_cell_angle_alpha     90.00
_cell_angle_beta     106.78(3)
_cell_angle_gamma     90.00
_cell_volume     918.8(3)
_cell_formula_units_Z     2
_cell_measurement_reflns_used     25
_cell_measurement_theta_min     1.7
_cell_measurement_theta_max     7.9
_cell_measurement_temperature     293(2)
_exptl_crystal_description     block
_exptl_crystal_colour     pink
_exptl_crystal_size_max     0.45
_exptl_crystal_size_mid     0.40
_exptl_crystal_size_min     0.30
_exptl_crystal_density_diffrn     1.689
_exptl_crystal_density_meas     ?
_exptl_crystal_density_method     'not measured'
_exptl_crystal_F_000     482
_exptl_absorpt_coefficient_mu     1.207
_exptl_absorpt_correction_type     psi-scan
_exptl_absorpt_process_details     '(XEMP; Siemens, 1994)'
_exptl_absorpt_correction_T_min     0.608
_exptl_absorpt_correction_T_max     0.684
_exptl_special_details
;
;
_diffrn_ambient_temperature     293(2)
_diffrn_radiation_type     MoK\a
_diffrn_radiation_wavelength     0.71073
_diffrn_radiation_source     'fine-focus sealed tube'
_diffrn_radiation_monochromator     graphite
_diffrn_measurement_device_type     'Siemens P4 diffractometer'
_diffrn_measurement_method     '2\q/\w scans'
_diffrn_detector_area_resol_mean     ?
_diffrn_reflns_number     3491
_diffrn_reflns_av_R_equivalents     0.0240
_diffrn_reflns_av_sigmaI/netI     0.0363
_diffrn_reflns_theta_min     1.75
_diffrn_reflns_theta_max     30.00
_diffrn_reflns_theta_full     30.00
_diffrn_measured_fraction_theta_max     0.988
_diffrn_measured_fraction_theta_full     0.988
_diffrn_reflns_limit_h_min     -17
_diffrn_reflns_limit_h_max     16
_diffrn_reflns_limit_k_min     -14
_diffrn_reflns_limit_k_max     1
_diffrn_reflns_limit_l_min     -1
_diffrn_reflns_limit_l_max     10
_diffrn_standards_number     3
_diffrn_standards_interval_count     97
_diffrn_standards_interval_time     ?
_diffrn_standards_decay_%     2.0
_refine_special_details
;
Refinement of <i>F</i>^2^ against ALL reflections. The weighted <i>R</i>-factor
<i>wR</i> and goodness of fit <i>S</i> are based on <i>F</i>^2^, conventional
<i>R</i>-factors <i>R</i> are based on <i>F</i>, with <i>F</i> set to zero for
negative <i>F</i>^2^. The threshold expression of <i>F</i>^2^ >
\s(<i>F</i>^2^) is used only for calculating <i>R</i>-factors(gt) <i>etc</i>.
and is not relevant to the choice of reflections for refinement.
<i>R</i>-factors based on <i>F</i>^2^ are statistically about twice as large
as those based on <i>F</i>, and <i>R</i>- factors based on ALL data will be
even larger.
;
_reflns_number_total     2651
_reflns_number_gt     2283
_reflns_threshold_expression     >2sigma(I)
_refine_ls_structure_factor_coef     Fsqd
_refine_ls_matrix_type     full
_refine_ls_R_factor_all     0.0397
_refine_ls_R_factor_gt     0.0316
_refine_ls_wR_factor_gt     0.0765
_refine_ls_wR_factor_ref     0.1015
_refine_ls_goodness_of_fit_ref     1.370
_refine_ls_restrained_S_all     1.370
_refine_ls_number_reflns     2651
_refine_ls_number_parameters     125
_refine_ls_number_restraints     0
_refine_ls_hydrogen_treatment     constr
_refine_ls_weighting_scheme     calc
_refine_ls_weighting_details
         'calc w=1/[\s^2^(Fo^2^)+(0.0291P)^2^+0.3487P] where P=(Fo^2^+2Fc^2^)/3'
_atom_sites_solution_hydrogens     geom
_atom_sites_solution_primary     direct
_atom_sites_solution_secondary     difmap
_refine_ls_shift/su_max     0.001
_refine_ls_shift/su_mean     0.000
_refine_diff_density_max     0.405
_refine_diff_density_min     -0.371
_refine_ls_extinction_method     SHELXL
_refine_ls_extinction_coef     0.073(6)
_refine_ls_extinction_expression
                                  'Fc^*^=kFc[1+0.001xFc^2^\l^3^/sin(2\q)]^-1/4^'
loop_
    _atom_type_symbol
    _atom_type_description
    _atom_type_scat_dispersion_real
    _atom_type_scat_dispersion_imag
    _atom_type_scat_source
    'C' 'C' 0.0033 0.0016
                         'International Tables Vol C Tables 4.2.6.8 and 6.1.1.4'
    'H' 'H' 0.0000 0.0000
                         'International Tables Vol C Tables 4.2.6.8 and 6.1.1.4'
    'N' 'N' 0.0061 0.0033
                         'International Tables Vol C Tables 4.2.6.8 and 6.1.1.4'
    'O' 'O' 0.0106 0.0060
                         'International Tables Vol C Tables 4.2.6.8 and 6.1.1.4'
    'Co' 'Co' 0.3494 0.9721
                         'International Tables Vol C Tables 4.2.6.8 and 6.1.1.4'
    'S' 'S' 0.1246 0.1234
                         'International Tables Vol C Tables 4.2.6.8 and 6.1.1.4'
_computing_data_collection     'XSCANS (Siemens, 1994)'
_computing_cell_refinement     'XSCANS'
_computing_data_reduction     'XSCANS'
_computing_structure_solution     'SHELXS97 (Sheldrick, 2008)'
_computing_structure_refinement     'SHELXL97 (Sheldrick, 2008)'
_computing_molecular_graphics     'ORTEP-3 (Farrugia, 1997)'
_computing_publication_material     'enCIFer (Allen <i>et al.</i>,  2004)'
loop_
    _atom_site_type_symbol
    _atom_site_label
    _atom_site_fract_x
    _atom_site_fract_y
    _atom_site_fract_z
    _atom_site_U_iso_or_equiv
    _atom_site_adp_type
    _atom_site_calc_flag
    _atom_site_refinement_flags
    _atom_site_occupancy
    _atom_site_disorder_assembly
    _atom_site_disorder_group
    Co Co1 0.5000 0.5000 0.0000 0.01988(13) Uani d S 1 . .
    S S1 1.03489(4) 0.69603(5) 0.41990(8) 0.03026(16) Uani d . 1 . .
    O O1 1.27843(14) 0.69566(16) 0.5784(2) 0.0379(4) Uani d . 1 . .
    O O2 1.32163(14) 0.52026(19) 0.4432(3) 0.0413(4) Uani d . 1 . .
    O O1W 0.56051(12) 0.31434(14) 0.0783(2) 0.0303(3) Uani d . 1 . .
    H H1W 0.5952 0.2790 0.0135 0.046 Uiso d R 1 . .
    H H2W 0.5996 0.3114 0.1871 0.046 Uiso d R 1 . .
    O O2W 0.48936(14) 0.5278(2) 0.2660(2) 0.0386(4) Uani d . 1 . .
    H H3W 0.5470 0.5169 0.3536 0.058 Uiso d R 1 . .
    H H4W 0.4300 0.5267 0.2967 0.058 Uiso d R 1 . .
    N N1 0.67362(13) 0.57244(16) 0.0968(2) 0.0246(3) Uani d . 1 . .
    C C1 1.25327(16) 0.6025(2) 0.4709(3) 0.0294(4) Uani d . 1 . .
    C C2 1.12871(16) 0.5827(2) 0.3577(3) 0.0296(4) Uani d . 1 . .
    H H2A 1.1051 0.4969 0.3782 0.036 Uiso calc R 1 . .
    H H2B 1.1223 0.5915 0.2267 0.036 Uiso calc R 1 . .
    C C3 0.76428(16) 0.50244(19) 0.0894(3) 0.0249(4) Uani d . 1 . .
    H H3 0.7508 0.4274 0.0205 0.030 Uiso calc R 1 . .
    C C4 0.87692(16) 0.5353(2) 0.1785(3) 0.0257(4) Uani d . 1 . .
    H H4 0.9369 0.4834 0.1686 0.031 Uiso calc R 1 . .
    C C5 0.89935(15) 0.64675(19) 0.2828(3) 0.0228(4) Uani d . 1 . .
    C C6 0.80572(17) 0.7236(2) 0.2835(3) 0.0305(4) Uani d . 1 . .
    H H6 0.8171 0.8014 0.3458 0.037 Uiso calc R 1 . .
    C C7 0.69607(17) 0.6831(2) 0.1909(3) 0.0314(5) Uani d . 1 . .
    H H7 0.6346 0.7350 0.1938 0.038 Uiso calc R 1 . .
loop_
    _atom_site_aniso_label
    _atom_site_aniso_U_11
    _atom_site_aniso_U_22
    _atom_site_aniso_U_33
    _atom_site_aniso_U_12
    _atom_site_aniso_U_13
    _atom_site_aniso_U_23
    Co1 0.01396(18) 0.0244(2) 0.02025(19) 0.00132(12) 0.00333(12) -0.00054(13)
    S1 0.0187(2) 0.0350(3) 0.0329(3) -0.00349(18) 0.00085(18) -0.0080(2)
    O1 0.0261(7) 0.0401(9) 0.0392(9) -0.0061(7) -0.0036(6) 0.0038(7)
    O2 0.0210(7) 0.0621(12) 0.0403(9) 0.0061(7) 0.0078(6) 0.0027(8)
    O1W 0.0248(7) 0.0294(7) 0.0337(8) 0.0049(6) 0.0034(6) 0.0022(6)
    O2W 0.0234(7) 0.0702(12) 0.0225(7) 0.0067(7) 0.0068(6) -0.0021(7)
    N1 0.0169(7) 0.0273(8) 0.0281(8) 0.0001(6) 0.0041(6) -0.0015(6)
    C1 0.0168(8) 0.0434(12) 0.0263(9) -0.0039(8) 0.0034(7) 0.0109(9)
    C2 0.0172(8) 0.0392(11) 0.0297(10) 0.0010(7) 0.0026(7) -0.0015(8)
    C3 0.0189(8) 0.0261(9) 0.0287(9) -0.0022(7) 0.0049(7) -0.0042(8)
    C4 0.0169(8) 0.0272(9) 0.0317(10) 0.0009(7) 0.0050(7) -0.0023(8)
    C5 0.0173(8) 0.0266(9) 0.0230(8) -0.0013(6) 0.0033(6) 0.0005(7)
    C6 0.0226(9) 0.0286(10) 0.0382(11) -0.0003(7) 0.0053(8) -0.0108(8)
    C7 0.0197(9) 0.0307(10) 0.0416(12) 0.0037(7) 0.0053(8) -0.0067(9)
_geom_special_details
;
All e.s.d.'s (except the e.s.d. in the dihedral angle between two l.s. planes)
are estimated using the full covariance matrix. The cell e.s.d.'s are taken
into account individually in the estimation of e.s.d.'s in distances, angles
and torsion angles; correlations between e.s.d.'s in cell parameters are only
used when they are defined by crystal symmetry. An approximate (isotropic)
treatment of cell e.s.d.'s is used for estimating e.s.d.'s involving l.s.
planes.
;
loop_
    _geom_bond_atom_site_label_1
    _geom_bond_atom_site_label_2
    _geom_bond_site_symmetry_2
    _geom_bond_distance
    _geom_bond_publ_flag
    Co1 O2W 3_665 2.0632(16) ?
    Co1 O2W . 2.0632(16) ?
    Co1 O1W 3_665 2.1034(15) ?
    Co1 O1W . 2.1034(15) ?
    Co1 N1 3_665 2.1644(16) ?
    Co1 N1 . 2.1644(16) ?
    S1 C5 . 1.7523(19) ?
    S1 C2 . 1.800(2) ?
    O1 C1 . 1.248(3) ?
    O2 C1 . 1.257(3) ?
    O1W H1W . 0.8200 ?
    O1W H2W . 0.8200 ?
    O2W H3W . 0.8200 ?
    O2W H4W . 0.8200 ?
    N1 C3 . 1.340(2) ?
    N1 C7 . 1.345(3) ?
    C1 C2 . 1.524(3) ?
    C2 H2A . 0.9700 ?
    C2 H2B . 0.9700 ?
    C3 C4 . 1.385(3) ?
    C3 H3 . 0.9300 ?
    C4 C5 . 1.389(3) ?
    C4 H4 . 0.9300 ?
    C5 C6 . 1.397(3) ?
    C6 C7 . 1.382(3) ?
    C6 H6 . 0.9300 ?
    C7 H7 . 0.9300 ?
loop_
    _geom_angle_atom_site_label_1
    _geom_angle_atom_site_label_2
    _geom_angle_atom_site_label_3
    _geom_angle_site_symmetry_1
    _geom_angle_site_symmetry_3
    _geom_angle
    _geom_angle_publ_flag
    O2W Co1 O2W 3_665 . 180.0 ?
    O2W Co1 O1W 3_665 3_665 88.52(7) ?
    O2W Co1 O1W . 3_665 91.48(7) ?
    O2W Co1 O1W 3_665 . 91.48(7) ?
    O2W Co1 O1W . . 88.52(7) ?
    O1W Co1 O1W 3_665 . 180.0 ?
    O2W Co1 N1 3_665 3_665 87.28(7) ?
    O2W Co1 N1 . 3_665 92.72(7) ?
    O1W Co1 N1 3_665 3_665 90.07(6) ?
    O1W Co1 N1 . 3_665 89.93(6) ?
    O2W Co1 N1 3_665 . 92.72(7) ?
    O2W Co1 N1 . . 87.28(7) ?
    O1W Co1 N1 3_665 . 89.93(6) ?
    O1W Co1 N1 . . 90.07(6) ?
    N1 Co1 N1 3_665 . 180.0 ?
    C5 S1 C2 . . 102.29(10) ?
    Co1 O1W H1W . . 116.8 ?
    Co1 O1W H2W . . 111.7 ?
    H1W O1W H2W . . 109.0 ?
    Co1 O2W H3W . . 118.7 ?
    Co1 O2W H4W . . 125.3 ?
    H3W O2W H4W . . 113.0 ?
    C3 N1 C7 . . 116.71(16) ?
    C3 N1 Co1 . . 122.00(13) ?
    C7 N1 Co1 . . 120.65(13) ?
    O1 C1 O2 . . 126.42(19) ?
    O1 C1 C2 . . 119.1(2) ?
    O2 C1 C2 . . 114.4(2) ?
    C1 C2 S1 . . 111.63(16) ?
    C1 C2 H2A . . 109.3 ?
    S1 C2 H2A . . 109.3 ?
    C1 C2 H2B . . 109.3 ?
    S1 C2 H2B . . 109.3 ?
    H2A C2 H2B . . 108.0 ?
    N1 C3 C4 . . 123.78(18) ?
    N1 C3 H3 . . 118.1 ?
    C4 C3 H3 . . 118.1 ?
    C3 C4 C5 . . 119.23(18) ?
    C3 C4 H4 . . 120.4 ?
    C5 C4 H4 . . 120.4 ?
    C4 C5 C6 . . 117.35(17) ?
    C4 C5 S1 . . 125.34(15) ?
    C6 C5 S1 . . 117.27(15) ?
    C7 C6 C5 . . 119.40(19) ?
    C7 C6 H6 . . 120.3 ?
    C5 C6 H6 . . 120.3 ?
    N1 C7 C6 . . 123.38(18) ?
    N1 C7 H7 . . 118.3 ?
    C6 C7 H7 . . 118.3 ?
loop_
    _geom_torsion_atom_site_label_1
    _geom_torsion_atom_site_label_2
    _geom_torsion_atom_site_label_3
    _geom_torsion_atom_site_label_4
    _geom_torsion_site_symmetry_1
    _geom_torsion_site_symmetry_2
    _geom_torsion_site_symmetry_3
    _geom_torsion_site_symmetry_4
    _geom_torsion
    _geom_torsion_publ_flag
    O2W Co1 N1 C3 3_665 . . . -59.79(17) ?
    O2W Co1 N1 C3 . . . . 120.21(17) ?
    O1W Co1 N1 C3 3_665 . . . -148.31(17) ?
    O1W Co1 N1 C3 . . . . 31.69(17) ?
    O2W Co1 N1 C7 3_665 . . . 129.63(17) ?
    O2W Co1 N1 C7 . . . . -50.37(17) ?
    O1W Co1 N1 C7 3_665 . . . 41.12(17) ?
    O1W Co1 N1 C7 . . . . -138.88(17) ?
    O1 C1 C2 S1 . . . . -5.4(3) ?
    O2 C1 C2 S1 . . . . 175.01(16) ?
    C5 S1 C2 C1 . . . . -176.55(15) ?
    C7 N1 C3 C4 . . . . 2.8(3) ?
    Co1 N1 C3 C4 . . . . -168.13(16) ?
    N1 C3 C4 C5 . . . . 0.2(3) ?
    C3 C4 C5 C6 . . . . -3.3(3) ?
    C3 C4 C5 S1 . . . . 174.30(16) ?
    C2 S1 C5 C4 . . . . 8.6(2) ?
    C2 S1 C5 C6 . . . . -173.75(17) ?
    C4 C5 C6 C7 . . . . 3.5(3) ?
    S1 C5 C6 C7 . . . . -174.29(18) ?
    C3 N1 C7 C6 . . . . -2.6(3) ?
    Co1 N1 C7 C6 . . . . 168.50(19) ?
    C5 C6 C7 N1 . . . . -0.6(4) ?
loop_
    _geom_hbond_atom_site_label_D
    _geom_hbond_atom_site_label_H
    _geom_hbond_atom_site_label_A
    _geom_hbond_site_symmetry_A
    _geom_hbond_distance_DH
    _geom_hbond_distance_HA
    _geom_hbond_distance_DA
    _geom_hbond_angle_DHA
    O1W H1W O1 2_745 0.82 2.05 2.849(2) 163.1
    O1W H2W O1 3_766 0.82 1.95 2.757(2) 167.1
    O2W H3W O2 3_766 0.82 1.91 2.725(2) 176.2
    O2W H4W O2 1_455 0.82 1.95 2.743(2) 162.8
