# Supplementary material for: Monoclinic polymorph of trans-tetra­aquabis­[(4-pyridylsulfanyl)­acetato-κN]cobalt(II)
Source: Acta Crystallogr Sect E Struct Rep Online. 2008 Jul 31;64(Pt 8):m1089. doi: 10.1107/S1600536808023593 (PMC2961997; doi:10.1107/S1600536808023593)
Supplement: Supplementary file 2 [file e-64-m1089-Isup2.hkl]

#
# h,k,l, Fc-squared, Fo-squared, sigma(Fo-squared) and status flag
#
data_I
_shelx_title ' C:\XSCANS\MIKLOVIC in     P2(1)/c'
_shelx_refln_list_code          4
_shelx_F_calc_maximum       83.99
_exptl_crystal_F_000       482.00
_reflns_d_resolution_high  0.7107
 
loop_
 _symmetry_equiv_pos_as_xyz
 'x, y, z'
 '-x, y+1/2, -z+1/2'
 '-x, -y, -z'
 'x, -y-1/2, z-1/2'
 
_cell_length_a    12.1730
_cell_length_b    10.4790
_cell_length_c     7.5230
_cell_angle_alpha  90.000
_cell_angle_beta  106.780
_cell_angle_gamma  90.000
 
_shelx_F_squared_multiplier     1.000
 
loop_
 _refln_index_h
 _refln_index_k
 _refln_index_l
 _refln_F_squared_calc
 _refln_F_squared_meas
 _refln_F_squared_sigma
 _refln_observed_status
   1   0   0     1321.11       -0.17      0.17 o
   2   0   0      900.22      880.26     10.50 o
   3   0   0      425.53      388.17      8.92 o
   6   0   0     2268.57     2382.53     33.29 o
   7   0   0      193.95      182.00      6.78 o
   8   0   0      568.08      582.08     18.95 o
   9   0   0      154.08      166.17     12.46 o
  10   0   0      352.76      344.26     24.76 o
  11   0   0     2525.42     2503.22     66.90 o
  12   0   0       21.01       21.22      2.32 o
  13   0   0     1744.49     1844.42     46.50 o
  14   0   0       90.08      106.20      3.50 o
  15   0   0      629.74      586.68     36.13 o
  16   0   0      238.51      268.41      9.24 o
   1   1   0      171.81      199.96      3.15 o
   2   1   0      202.81      206.61      4.12 o
   3   1   0     1047.89     1010.27     10.26 o
   4   1   0      172.22      210.95      7.01 o
   6   1   0       57.87       58.30      1.50 o
   7   1   0      222.05      234.93      5.63 o
   8   1   0     2016.18     1959.24     41.33 o
   9   1   0     1681.99     1634.37     22.07 o
  10   1   0      219.36      201.82      5.52 o
  11   1   0        0.10        4.71      1.71 o
  12   1   0      179.86      179.54      4.10 o
  13   1   0       10.91       10.93      1.69 o
  14   1   0        1.62        3.62      1.66 o
  15   1   0        0.72        0.58      1.95 o
  16   1   0        0.39        0.06      2.05 o
   2   2   0      406.64      417.52     18.33 o
   4   2   0      283.82      220.80      7.55 o
   6   2   0     2970.29     3108.51     37.82 o
   7   2   0     3052.17     3095.91     41.03 o
   8   2   0     3432.01     3485.77     68.82 o
   9   2   0        5.06        8.71      1.70 o
  10   2   0      726.64      737.53     20.97 o
  11   2   0     1522.50     1453.42     27.18 o
  12   2   0     1805.87     1797.81     39.67 o
  13   2   0        1.50        1.24      2.24 o
  14   2   0      284.64      296.55      9.82 o
  15   2   0        1.83       -1.47      2.66 o
  16   2   0      649.97      656.59     13.29 o
   1   3   0       93.39       80.76      2.95 o
   2   3   0      273.91      263.71      8.95 o
   3   3   0     1001.25     1012.82     48.84 o
   4   3   0     1080.67     1138.68     30.51 o
   5   3   0      288.63      268.79      9.40 o
   6   3   0       25.40       20.35      1.33 o
   7   3   0      286.73      280.62      9.59 o
   8   3   0      162.11      155.18      4.69 o
   9   3   0       28.42       32.87      8.12 o
  10   3   0      176.61      177.15      6.37 o
  11   3   0       18.70       21.39      3.09 o
  12   3   0       74.88       70.04      4.77 o
  13   3   0        8.68        7.03      2.47 o
  14   3   0       28.20       32.53      2.87 o
  15   3   0        3.53        6.85      3.87 o
  16   3   0        1.90        6.47      3.85 o
   1   4   0     3114.02     3552.64     34.22 o
   2   4   0     1685.48     1684.35     24.42 o
   3   4   0     1639.30     1676.36     52.64 o
   4   4   0     3381.52     3622.81    125.36 o
   5   4   0      818.80      771.72     19.58 o
   6   4   0     2582.66     2599.01    102.57 o
   7   4   0     1470.66     1530.52     56.05 o
   8   4   0      413.46      412.91     14.17 o
   9   4   0      595.02      601.33     22.42 o
  10   4   0      555.57      559.68     19.57 o
  11   4   0      882.53      838.86     21.44 o
  12   4   0      144.76      134.99      4.74 o
  13   4   0      276.52      279.01      9.76 o
  14   4   0      149.72      145.35      5.37 o
  15   4   0      165.24      171.97      6.59 o
   1   5   0       34.37       43.63      1.72 o
   2   5   0       12.54       15.58      1.12 o
   3   5   0        2.28       25.53     14.45 o
   4   5   0      154.00      168.29      6.68 o
   5   5   0       11.76       12.13      4.28 o
   6   5   0       97.40       97.13      3.28 o
   7   5   0       55.59       44.36      3.74 o
   8   5   0       35.42       30.90      1.97 o
   9   5   0        5.79        4.27      3.45 o
  10   5   0       27.96       25.23      2.07 o
  11   5   0       15.74       12.52      2.22 o
  12   5   0       17.71       19.74      2.44 o
  13   5   0       38.48       37.27      3.49 o
  14   5   0       28.33       39.62      3.01 o
  15   5   0       17.94       20.58      3.21 o
   0   6   0     5119.80     6015.90     80.77 o
   1   6   0     1231.18     1206.27     24.81 o
   2   6   0     2543.31     2767.25     38.45 o
   3   6   0      378.60      382.81     13.20 o
   4   6   0     2251.43     2305.59     71.33 o
   5   6   0     1147.40     1183.07     27.29 o
   6   6   0      257.68      257.59      9.63 o
   7   6   0      353.19      314.02     11.08 o
   8   6   0      121.27      120.62      4.16 o
   9   6   0      387.32      376.15     12.97 o
  10   6   0      337.18      320.15     16.47 o
  11   6   0      437.27      443.82     14.57 o
  12   6   0       50.58       47.45      2.91 o
  13   6   0      135.11      127.33      9.51 o
  14   6   0       69.80       67.72      3.53 o
   1   7   0       14.19       11.82      5.03 o
   2   7   0      219.27      240.00      8.21 o
   3   7   0      239.01      236.43     17.97 o
   4   7   0       20.37       24.89      1.69 o
   5   7   0      584.51      563.59     19.32 o
   6   7   0      293.42      265.52     10.60 o
   7   7   0      913.01      874.96     29.22 o
   8   7   0      117.92      103.21      4.46 o
   9   7   0        6.14        5.35      2.03 o
  10   7   0       10.70        7.48      2.30 o
  11   7   0        2.90        4.64      2.27 o
  12   7   0       69.15       70.15      3.31 o
  13   7   0        0.23       -2.86      2.90 o
  14   7   0        0.16       -0.48      3.03 o
   0   8   0      145.30      149.39      7.65 o
   1   8   0      883.19      933.92     24.18 o
   2   8   0       32.70       32.56      1.78 o
   3   8   0     2096.34     2118.21     40.78 o
   4   8   0      197.40      196.54      7.68 o
   5   8   0      309.09      297.63     12.77 o
   6   8   0      106.37       98.27      3.02 o
   7   8   0     1270.78     1255.44     49.82 o
   8   8   0      936.58      892.11     21.82 o
   9   8   0       91.04       85.25      3.87 o
  10   8   0      421.50      422.11     33.88 o
  11   8   0       23.28       23.31      2.67 o
  12   8   0      701.59      720.88     22.27 o
  13   8   0        3.66        4.25      2.73 o
   1   9   0      163.62      159.73      9.68 o
   2   9   0      553.74      570.95     18.40 o
   3   9   0      458.57      436.85     17.07 o
   4   9   0        8.43        7.25      1.85 o
   5   9   0      570.48      556.32     39.29 o
   6   9   0       11.98       10.61      2.07 o
   7   9   0       16.89       14.02      2.59 o
   8   9   0      278.02      269.12      9.04 o
   9   9   0      374.09      334.38     12.44 o
  10   9   0       79.95       77.98      3.29 o
  11   9   0       81.02       79.59      9.92 o
  12   9   0      258.59      282.25      9.61 o
   0  10   0     2061.32     2122.95     49.32 o
   1  10   0       92.25       98.62      3.12 o
   2  10   0      305.65      272.49      9.16 o
   3  10   0        4.04        6.09      1.94 o
   4  10   0     1513.40     1548.07     41.53 o
   5  10   0       37.75       35.96      2.36 o
   6  10   0      136.68      137.32      5.66 o
   7  10   0       39.61       36.92      2.64 o
   8  10   0       89.85       88.86      4.78 o
   9  10   0      315.33      299.75      9.95 o
  10  10   0        3.58        6.74      2.66 o
  11  10   0      276.32      307.49     10.37 o
  12  10   0        3.96        3.46      3.11 o
   1  11   0       98.30      101.78      3.06 o
   2  11   0       21.37       21.95      2.24 o
   3  11   0       11.45       10.63      2.24 o
   4  11   0      239.67      239.17     21.72 o
   5  11   0      124.53      142.90     11.52 o
   6  11   0       29.74       35.99      4.32 o
   7  11   0      150.77      156.13      5.30 o
   8  11   0       24.43       20.68      2.85 o
   9  11   0       21.09       22.47      2.96 o
  10  11   0       31.91       29.10      4.89 o
   0  12   0       84.06       72.53      4.51 o
   1  12   0      370.37      360.43     13.08 o
   2  12   0        6.56       13.96      6.12 o
   3  12   0      170.73      168.29      6.22 o
   4  12   0       52.41       45.13      2.92 o
   5  12   0      192.08      183.39      6.04 o
   6  12   0       58.71       55.22      3.25 o
   7  12   0      120.73      126.01      5.85 o
   8  12   0       69.69       61.42      3.56 o
   9  12   0        9.24        5.90      3.24 o
   1  13   0       10.56       13.58      2.90 o
   2  13   0        0.02       -0.18      2.36 o
   3  13   0        1.50        2.40      2.41 o
   4  13   0        9.45        2.69      2.75 o
   5  13   0        2.86        4.20      3.18 o
   6  13   0        4.64        2.16      2.78 o
   7  13   0        2.45        5.96      2.78 o
   0  14   0       83.55       88.16      5.28 o
   1  14   0       24.48       20.33      2.99 o
   2  14   0       21.63       17.99      3.00 o
   3  14   0       62.89       55.53      6.04 o
   4  14   0       54.85       56.96      3.58 o
   5  14   0       32.98       35.01      4.22 o
 -16   1   1      181.79      196.21      5.90 o
 -15   1   1       92.31       95.80      2.54 o
 -14   1   1      248.45      227.09      5.82 o
 -13   1   1       34.49       35.51      1.81 o
 -12   1   1      302.13      311.44      7.21 o
 -11   1   1      229.95      229.39      5.53 o
 -10   1   1      338.42      332.72      8.31 o
  -9   1   1        5.06        9.50      1.18 o
  -8   1   1     1194.75     1159.38     21.67 o
  -7   1   1      614.28      600.22     12.15 o
  -6   1   1     1016.70      972.39     14.09 o
  -5   1   1      404.98      392.58      8.08 o
  -4   1   1      641.27      648.72      9.21 o
  -2   1   1     1788.88     1944.76     19.77 o
   0   1   1      571.16      557.14      9.86 o
   1   1   1     1451.59     1549.48     22.15 o
   2   1   1     2089.02     2387.59     21.23 o
   4   1   1     1503.70     1682.56     16.50 o
   5   1   1      677.86      679.81     17.83 o
   6   1   1      392.44      395.00     12.12 o
   7   1   1     2438.65     2492.06     26.93 o
   8   1   1      381.67      379.52      9.37 o
   9   1   1      648.99      628.32     13.89 o
  10   1   1      777.17      737.79     14.53 o
  11   1   1      409.67      412.38     10.43 o
  12   1   1      640.22      651.42     12.35 o
  13   1   1       83.74       72.61      2.28 o
  14   1   1      606.25      605.63     10.45 o
  15   1   1      286.85      306.21      7.13 o
 -16   2   1        5.32        5.34      2.88 o
 -15   2   1       83.95       86.48      3.49 o
 -14   2   1      310.39      303.58     11.33 o
 -13   2   1        1.00        4.80      2.70 o
 -12   2   1       38.62       36.48      2.42 o
 -11   2   1       32.74       35.07      2.18 o
 -10   2   1      430.03      396.88     14.26 o
  -9   2   1      772.56      742.80     21.54 o
  -8   2   1      676.77      665.69     20.32 o
  -7   2   1       80.93      101.59      4.35 o
  -6   2   1      427.49      420.47     14.05 o
  -5   2   1      608.16      728.15     18.86 o
  -4   2   1     1915.18     1971.28     90.05 o
  -3   2   1      519.80      533.34     11.45 o
  -2   2   1      168.17      134.73      6.09 o
   1   2   1      463.78      545.84     34.85 o
   2   2   1        7.83        6.35      0.82 o
   3   2   1      495.69      485.11     11.85 o
   4   2   1     4158.06     4942.99     47.26 o
   5   2   1     1124.32     1079.05     31.88 o
   6   2   1       84.77       90.19      5.74 o
   7   2   1      308.96      308.27     15.18 o
   8   2   1      163.70      155.88      7.53 o
   9   2   1      149.72      129.02      3.68 o
  10   2   1       20.75       17.00      1.99 o
  11   2   1      373.00      394.77     13.16 o
  12   2   1       20.89       22.81      2.46 o
  13   2   1      199.88      207.36      7.39 o
  14   2   1       10.78       12.12      2.71 o
  15   2   1        1.16       -0.29      2.99 o
 -16   3   1        2.42        3.09      2.83 o
 -15   3   1      281.46      276.77      9.96 o
 -14   3   1       34.10       30.37      5.09 o
 -13   3   1      771.78      753.46     18.36 o
 -12   3   1       25.62       26.27      2.34 o
 -11   3   1      535.92      484.69     16.66 o
 -10   3   1       17.55       12.54      1.88 o
  -9   3   1     4522.10     4646.39     52.92 o
  -8   3   1     1329.84     1343.06     28.61 o
  -7   3   1     1062.28     1070.78     29.48 o
  -6   3   1      186.62      233.92      7.93 o
  -5   3   1      790.82      729.51     22.08 o
  -3   3   1      602.06      614.32     13.47 o
  -2   3   1       26.07       26.96      2.29 o
   1   3   1        2.55        4.93      0.78 o
   3   3   1      423.87      412.98     12.16 o
   4   3   1     5678.00     6198.41    153.26 o
   5   3   1      420.41      435.09     14.61 o
   6   3   1     2519.68     2647.60    100.66 o
   7   3   1     1163.84     1199.03     56.23 o
   8   3   1     3257.23     3320.40     44.35 o
   9   3   1      299.49      344.09     16.96 o
  10   3   1      562.36      512.98     16.63 o
  11   3   1      813.64      774.96     19.55 o
  12   3   1       11.39       16.59      3.31 o
  13   3   1      862.12      844.36     17.94 o
  14   3   1        1.75        1.32      2.66 o
  15   3   1      470.60      483.29     11.92 o
 -16   4   1      275.78      287.70      9.50 o
 -15   4   1       16.01       16.07      2.98 o
 -14   4   1       27.91       27.62      2.81 o
 -13   4   1        0.33        2.98      2.25 o
 -12   4   1        0.62        1.08      2.61 o
 -11   4   1      461.51      426.54     16.26 o
 -10   4   1        4.26        9.21      1.83 o
  -9   4   1       51.27       48.15      3.93 o
  -8   4   1      436.52      421.79     14.90 o
  -7   4   1       19.87       14.89      1.47 o
  -6   4   1     1002.35      946.15     22.29 o
  -5   4   1     3014.85     3284.70     39.91 o
  -4   4   1     2119.34     2226.13     74.54 o
  -3   4   1      252.73      229.05     23.77 o
  -2   4   1      723.40      793.14     20.15 o
  -1   4   1      689.87      662.31     41.12 o
   0   4   1      476.21      483.78     12.72 o
   1   4   1     2550.33     2911.41    145.14 o
   2   4   1      427.87      430.30     12.46 o
   3   4   1     1250.55     1367.48     23.15 o
   4   4   1      483.26      472.04     14.96 o
   5   4   1       72.54       83.24      3.98 o
   6   4   1      946.94      969.50     24.20 o
   7   4   1      483.74      469.24     22.51 o
   8   4   1     2284.40     2213.73     41.32 o
   9   4   1      496.20      508.50     17.37 o
  10   4   1       51.82       42.99      2.35 o
  11   4   1      290.20      284.31     10.29 o
  12   4   1      222.27      215.13     15.05 o
  13   4   1        1.66        0.95      2.55 o
  14   4   1      135.08      148.46      4.92 o
  15   4   1      306.11      318.76     14.63 o
 -15   5   1       20.45       23.23      3.45 o
 -14   5   1      534.87      521.36     13.94 o
 -13   5   1      151.62      136.29      5.70 o
 -12   5   1      660.34      642.13     43.40 o
 -11   5   1       31.35       28.56      2.27 o
 -10   5   1      389.47      419.93     14.41 o
  -9   5   1       16.06       10.55      3.00 o
  -8   5   1     1684.50     1637.26     31.09 o
  -7   5   1        9.41       14.27      1.56 o
  -6   5   1      379.48      340.38     24.58 o
  -5   5   1      356.19      352.63     10.95 o
  -4   5   1     1370.28     1459.35     26.44 o
  -3   5   1     4717.98     5151.84     76.10 o
  -2   5   1      340.09      310.80     20.93 o
   0   5   1      180.69      194.14      6.21 o
   1   5   1     1166.08     1011.10     43.33 o
   2   5   1      562.40      588.16     46.15 o
   4   5   1        2.65        6.79      1.21 o
   5   5   1      704.46      717.08     37.38 o
   6   5   1      422.95      400.71     31.95 o
   7   5   1     1660.54     1625.93     31.17 o
   8   5   1     1089.21     1060.39     25.05 o
   9   5   1      215.37      210.37      8.50 o
  10   5   1      146.30      141.43      5.81 o
  11   5   1       77.42       76.93      2.97 o
  12   5   1      631.20      635.31     16.58 o
  13   5   1      119.10      125.23      3.89 o
  14   5   1      463.15      477.82     12.50 o
 -15   6   1        0.03        4.62      2.89 o
 -14   6   1       58.74       61.43      3.36 o
 -13   6   1        9.01        5.68      4.00 o
 -12   6   1       27.23       26.36      2.61 o
 -11   6   1        0.33       -1.32      2.08 o
 -10   6   1      239.26      214.66      8.41 o
  -9   6   1       59.05       54.66      2.41 o
  -8   6   1      255.79      271.80      9.43 o
  -7   6   1      210.66      220.86      8.32 o
  -6   6   1      945.12      939.18     24.51 o
  -5   6   1       16.45       19.61      1.54 o
  -4   6   1     2363.81     2385.52     37.62 o
  -3   6   1       21.03       17.24      1.50 o
  -2   6   1      275.35      218.30      8.02 o
  -1   6   1      662.41      722.04     37.80 o
   0   6   1      848.70      918.79     22.32 o
   1   6   1      191.78      203.37      7.78 o
   2   6   1       14.41       12.66      1.27 o
   3   6   1        8.11       11.35      1.38 o
   4   6   1      796.95      738.06     20.99 o
   5   6   1       26.33       25.19      1.64 o
   6   6   1      164.04      160.89      8.98 o
   7   6   1      627.44      618.36     50.72 o
   8   6   1      282.89      285.30     10.37 o
   9   6   1      178.47      183.13      8.93 o
  10   6   1       91.60       89.48      5.71 o
  11   6   1      788.60      785.61     18.78 o
  12   6   1       93.58       97.05      3.45 o
  13   6   1      147.35      164.83     12.00 o
  14   6   1        4.74        8.72      3.03 o
 -14   7   1       17.22       16.51      6.38 o
 -13   7   1      468.88      475.05     13.12 o
 -12   7   1        1.03        1.57      3.91 o
 -11   7   1      435.37      473.99     29.79 o
 -10   7   1        1.68        2.96      2.04 o
  -9   7   1     1594.48     1532.67     28.29 o
  -8   7   1      725.04      695.84     20.26 o
  -7   7   1       46.68       55.68      2.32 o
  -6   7   1       87.52       99.47      9.68 o
  -5   7   1      348.49      333.77     22.74 o
  -4   7   1     1382.69     1395.60     29.59 o
  -3   7   1     1637.29     1677.96     75.11 o
  -2   7   1      117.52      121.77      4.32 o
  -1   7   1        6.70        8.73      1.38 o
   0   7   1     1564.04     1619.90     32.26 o
   1   7   1       30.68       38.18      2.75 o
   2   7   1     2605.63     2651.82     40.59 o
   3   7   1       92.01      105.20     10.44 o
   4   7   1     2418.17     2438.10     46.59 o
   5   7   1        8.55        8.08      3.47 o
   6   7   1      294.61      293.49     11.33 o
   7   7   1      690.19      667.54     44.19 o
   8   7   1     1051.55     1009.92     23.23 o
   9   7   1      203.72      207.17      7.69 o
  10   7   1      254.46      228.74      9.15 o
  11   7   1      182.41      175.21      6.85 o
  12   7   1       24.46       24.01      5.49 o
  13   7   1      283.46      299.42      9.94 o
 -14   8   1        0.03       -2.06      4.45 o
 -13   8   1        0.34       -1.58      3.36 o
 -12   8   1        6.39        5.38      2.61 o
 -11   8   1        0.19        1.03      3.29 o
 -10   8   1        9.88        8.95      2.30 o
  -9   8   1       44.11       55.54      5.94 o
  -8   8   1        0.85        0.24      2.47 o
  -7   8   1        0.13        0.62      1.80 o
  -6   8   1       48.32       53.06      2.26 o
  -5   8   1      859.94      889.09     23.18 o
  -4   8   1       84.68       79.21      3.15 o
  -3   8   1       44.82       49.53      1.99 o
  -2   8   1        0.35        2.32      1.47 o
  -1   8   1      169.55      172.97      5.90 o
   0   8   1       10.08       10.61      3.24 o
   1   8   1        5.06        2.28      2.40 o
   2   8   1       71.68       69.88      5.16 o
   3   8   1       22.54       23.70      2.01 o
   4   8   1        8.05        5.32      1.76 o
   5   8   1       49.24       55.54      5.58 o
   6   8   1        0.02        1.84      1.80 o
   7   8   1        1.71       10.59      1.98 o
   8   8   1      271.46      244.24      8.84 o
   9   8   1      102.65      103.36      3.29 o
  10   8   1       64.34       72.50      4.50 o
  11   8   1        0.21        6.95      2.55 o
  12   8   1       76.87       78.49      3.60 o
  13   8   1       13.04       17.78      3.15 o
 -13   9   1       20.73       22.91      3.27 o
 -12   9   1       66.87       71.47      3.55 o
 -11   9   1      108.39      111.82      4.36 o
 -10   9   1      307.06      298.38     10.79 o
  -9   9   1      238.87      241.91      8.93 o
  -8   9   1      382.67      397.56     14.67 o
  -7   9   1      397.50      378.10     13.13 o
  -6   9   1       11.77       11.60      2.29 o
  -5   9   1      273.60      267.85     25.74 o
  -4   9   1      789.53      789.95     21.44 o
  -3   9   1      241.60      253.08      9.11 o
  -2   9   1      270.80      298.84     10.22 o
  -1   9   1      215.14      219.40      9.45 o
   0   9   1       87.28       95.68      6.52 o
   1   9   1      308.54      305.08     11.31 o
   2   9   1      563.83      586.14     33.55 o
   3   9   1      950.04     1009.79     54.01 o
   4   9   1       63.16       56.78      2.73 o
   5   9   1      145.53      147.37      4.82 o
   6   9   1      495.62      519.78     16.75 o
   7   9   1      445.24      449.01     14.99 o
   8   9   1      251.21      239.90      8.08 o
   9   9   1      217.41      216.87      7.72 o
  10   9   1       53.60       56.14      3.10 o
  11   9   1      163.93      157.74      6.47 o
  12   9   1       68.03       73.14      3.99 o
 -12  10   1        1.69        0.37      3.00 o
 -11  10   1        1.36        1.30      2.75 o
 -10  10   1        5.44        6.81      2.68 o
  -9  10   1        0.64        1.42      2.39 o
  -8  10   1        2.93        5.44      2.28 o
  -7  10   1       57.35       54.11      3.09 o
  -6  10   1       28.94       32.62      3.32 o
  -5  10   1       47.35       49.64      2.52 o
  -4  10   1       56.00       51.92      2.60 o
  -3  10   1      117.09      121.78      4.71 o
  -2  10   1        0.08       -1.96      1.96 o
  -1  10   1       21.66       19.90      2.07 o
   0  10   1       25.51       28.32      3.52 o
   1  10   1        0.11        0.45      2.01 o
   2  10   1       41.45       44.11      9.23 o
   3  10   1      157.93      152.15      5.51 o
   4  10   1      106.91      102.16      6.50 o
   5  10   1        2.10        4.54      2.03 o
   6  10   1        5.17        3.37      2.31 o
   7  10   1        2.70       -2.61      2.61 o
   8  10   1       28.20       24.80      2.63 o
   9  10   1        0.23        1.86      2.54 o
  10  10   1       12.95       16.45      2.91 o
  11  10   1       57.58       59.89      3.63 o
 -11  11   1        1.79        9.45      2.88 o
 -10  11   1      159.92      159.51      5.97 o
  -9  11   1        0.89        0.76      2.58 o
  -8  11   1       34.98       37.91      4.64 o
  -7  11   1      246.92      244.45     13.26 o
  -6  11   1      170.70      160.52      5.80 o
  -5  11   1      197.24      185.99      6.39 o
  -4  11   1      131.70      136.91      4.68 o
  -3  11   1      131.29      151.21      8.20 o
  -2  11   1      576.39      566.85     18.14 o
  -1  11   1      524.56      541.03     20.07 o
   0  11   1      125.91      118.25      3.90 o
   1  11   1      724.61      714.79     29.17 o
   2  11   1       21.65       18.16      2.31 o
   3  11   1      685.71      670.70     18.45 o
   4  11   1      141.44      134.30      5.15 o
   5  11   1       43.07       41.29      2.76 o
   6  11   1       38.54       31.22      2.69 o
   7  11   1      118.49      112.18      4.06 o
   8  11   1       50.61       49.58      3.23 o
   9  11   1       25.05       30.46      3.03 o
  10  11   1       90.09       90.70      8.28 o
  -9  12   1        3.51        3.78      2.78 o
  -8  12   1       94.61       98.74      5.49 o
  -7  12   1       18.78       21.92      2.89 o
  -6  12   1       70.80       76.20      3.43 o
  -5  12   1       32.40       33.54      4.58 o
  -4  12   1      213.97      217.36     11.77 o
  -3  12   1        9.78        8.25      2.39 o
  -2  12   1       80.85       85.17      3.20 o
  -1  12   1       68.83       68.55      3.16 o
   0  12   1        0.21       -0.23      2.62 o
   1  12   1       28.46       24.86      2.59 o
   2  12   1        6.60       13.07      5.00 o
   3  12   1       53.35       57.23      6.07 o
   4  12   1       27.69       32.74      4.62 o
   5  12   1       68.48       71.97     12.45 o
   6  12   1        3.66        8.34      2.52 o
   7  12   1        0.40       -2.60      2.67 o
   8  12   1       22.74       24.69      3.05 o
  -8  13   1      107.97      122.57      4.35 o
  -7  13   1      243.39      244.02     11.48 o
  -6  13   1        0.67        1.56      3.05 o
  -5  13   1      100.70      108.68      4.44 o
  -4  13   1      285.62      297.34     10.05 o
  -3  13   1        1.64       -0.38      2.41 o
  -2  13   1       42.88       45.15      3.03 o
  -1  13   1       28.55       29.44      2.73 o
   0  13   1      333.85      339.76     11.27 o
   1  13   1        4.94        6.94      7.68 o
   2  13   1      130.56      145.58      5.78 o
   3  13   1        1.36        3.39      5.69 o
   4  13   1      405.93      431.13     29.43 o
   5  13   1        6.56        2.64      2.76 o
   6  13   1      368.12      367.34     11.80 o
   7  13   1       51.38       51.93      4.60 o
  -5  14   1       35.15       29.38      3.46 o
  -4  14   1       69.06       81.44      3.96 o
  -3  14   1       45.59       51.21      3.39 o
  -2  14   1       47.99       50.84      3.37 o
  -1  14   1        9.80        5.40      2.84 o
   0  14   1        4.27       11.27      5.63 o
   1  14   1        3.41        2.15      2.74 o
   2  14   1        0.88       -2.01      2.78 o
   3  14   1       14.10        7.03      3.45 o
   4  14   1       12.90       12.63      3.03 o
 -17   0   2      561.59      565.35     16.93 o
 -16   0   2       68.76       69.25      4.76 o
 -15   0   2        2.79        3.89      3.59 o
 -14   0   2        1.30        3.15      3.03 o
 -13   0   2      566.29      571.28     23.49 o
 -12   0   2      862.95      806.97     28.93 o
 -11   0   2     1054.63      962.86     32.87 o
 -10   0   2     4254.82     4270.09     71.40 o
  -9   0   2     2441.72     2405.77     53.74 o
  -8   0   2       59.45       47.95      4.34 o
  -7   0   2     2307.67     2395.91     48.41 o
  -6   0   2      254.07      286.20     14.19 o
  -5   0   2      864.94      775.98     23.31 o
  -4   0   2     1814.77     1936.80     33.29 o
  -3   0   2      104.27       84.35      4.74 o
  -2   0   2      484.74      522.42     15.46 o
   1   0   2      715.82      691.04     18.41 o
   2   0   2      108.96      106.51      5.09 o
   5   0   2        4.53        7.42      1.73 o
   6   0   2      436.40      439.26     21.67 o
   7   0   2      474.26      467.53     21.86 o
   8   0   2      395.57      381.48     17.49 o
   9   0   2        9.42        6.72      2.47 o
  10   0   2     1145.86     1101.12     33.05 o
  11   0   2      436.94      414.66     19.53 o
  12   0   2      117.43      117.26      6.75 o
  13   0   2      104.57       96.16      5.65 o
  14   0   2       14.67       17.07      4.24 o
  15   0   2      688.06      726.32     19.32 o
 -16   1   2       40.98       34.45      3.12 o
 -15   1   2      279.61      261.51     15.56 o
 -14   1   2       98.81       90.75      4.83 o
 -13   1   2      205.56      193.90      6.48 o
 -12   1   2       14.21       13.93      3.06 o
 -11   1   2        0.37        1.45      3.32 o
 -10   1   2       94.85       80.71      4.62 o
  -9   1   2       34.06       37.35      1.82 o
  -8   1   2       72.27       64.68      2.68 o
  -7   1   2      130.07      114.04      5.00 o
  -6   1   2        1.21        1.19      1.07 o
  -4   1   2      501.52      529.00     14.92 o
  -3   1   2      140.46      157.17      5.71 o
   0   1   2     2141.76     2379.60     35.31 o
   1   1   2      589.74      607.48     12.79 o
   2   1   2     3031.13     3607.90     32.97 o
   3   1   2      214.05      240.26      8.80 o
   4   1   2       46.14       47.33      2.20 o
   5   1   2       11.52       10.48      1.26 o
   6   1   2       22.41       20.58      1.52 o
   7   1   2      200.45      195.51      6.18 o
   8   1   2      339.90      393.25     14.43 o
   9   1   2        4.81        2.80      1.80 o
  10   1   2      443.49      454.54     16.64 o
  11   1   2      353.94      338.86     11.63 o
  12   1   2      579.22      596.75     24.05 o
  13   1   2      241.46      242.37      9.18 o
  14   1   2      163.89      146.34      6.65 o
  15   1   2       34.55       33.85      3.37 o
 -16   2   2      152.90      161.17      7.29 o
 -15   2   2       12.73       19.36      3.71 o
 -14   2   2      393.24      413.62     19.06 o
 -13   2   2       34.02       37.28      3.52 o
 -12   2   2     1627.04     1578.55     40.24 o
 -11   2   2      104.84      100.27      4.30 o
 -10   2   2     1049.02      975.23     33.80 o
  -9   2   2        1.76        1.31      2.15 o
  -8   2   2     1174.16     1171.84     37.77 o
  -7   2   2      223.16      223.25     10.24 o
  -6   2   2     4541.34     4691.35     66.41 o
  -5   2   2       31.66       56.59      2.99 o
  -4   2   2      133.80      113.75      5.89 o
  -3   2   2      661.79      797.18     21.07 o
  -2   2   2     1802.43     1942.82     31.84 o
   0   2   2      789.79      860.34     21.37 o
   1   2   2      180.90      265.33     12.75 o
   2   2   2      425.09      451.78     17.25 o
   3   2   2     3131.92     3314.75     50.22 o
   4   2   2      495.88      431.93     19.61 o
   5   2   2     2945.97     3047.66     55.89 o
   6   2   2       24.35       23.19      2.19 o
   7   2   2     3185.93     3193.60     61.34 o
   8   2   2      148.04      130.22      7.65 o
   9   2   2      260.14      269.48     13.22 o
  10   2   2      517.42      470.91     22.68 o
  11   2   2      339.41      345.60     16.87 o
  12   2   2      220.55      250.56     12.55 o
  13   2   2        1.39        6.72      3.75 o
  14   2   2        1.55        4.43      4.01 o
  15   2   2       58.31       60.95      4.97 o
 -16   3   2       23.48       19.55      4.31 o
 -15   3   2        1.31       -0.21      3.68 o
 -14   3   2      144.40      144.94      7.04 o
 -13   3   2       96.90      109.71      5.35 o
 -12   3   2        1.06        2.75      2.84 o
 -11   3   2       13.25       11.05      2.66 o
 -10   3   2       20.37       14.56      2.61 o
  -9   3   2       20.17       22.21      2.43 o
  -8   3   2       97.15       86.65      4.04 o
  -7   3   2      332.02      381.51     17.02 o
  -6   3   2      520.14      625.35     24.39 o
  -5   3   2      545.76      576.14     21.79 o
  -4   3   2       11.18       12.15      1.40 o
  -3   3   2      745.77      714.94     21.56 o
  -2   3   2      405.46      420.65     16.63 o
  -1   3   2      353.46      339.27     15.05 o
   0   3   2      176.71      161.59      9.64 o
   1   3   2        0.07       -0.84      1.24 o
   2   3   2      571.02      608.29     21.27 o
   3   3   2       41.78       54.17      2.83 o
   4   3   2       54.21       58.25      2.83 o
   5   3   2      140.41      130.55      6.53 o
   6   3   2       14.03       10.05      2.24 o
   7   3   2      746.67      711.09     28.60 o
   8   3   2      405.32      385.62     20.56 o
   9   3   2       40.15       35.66      3.03 o
  10   3   2       33.12       31.08      3.34 o
  11   3   2      242.25      240.37     12.39 o
  12   3   2       22.29       21.58      3.64 o
  13   3   2        5.70        1.91      3.82 o
  14   3   2       48.07       51.24      4.67 o
 -16   4   2       80.33       75.36      5.44 o
 -15   4   2      283.46      304.71     14.38 o
 -14   4   2       14.35       13.88      3.71 o
 -13   4   2      191.69      165.99      9.22 o
 -12   4   2      364.16      332.43     15.47 o
 -11   4   2      597.65      593.52     24.99 o
 -10   4   2      131.29      129.02      7.06 o
  -9   4   2      277.81      286.89     14.83 o
  -8   4   2      494.15      425.72     21.88 o
  -7   4   2      480.22      460.36     22.25 o
  -6   4   2      416.23      387.03     19.14 o
  -5   4   2     2013.55     2097.59     44.70 o
  -4   4   2       22.50       21.40      1.56 o
  -3   4   2      256.06      238.50     11.77 o
  -2   4   2      674.16      671.32     22.11 o
  -1   4   2     1144.71     1166.24     29.82 o
   0   4   2      999.40     1087.11     29.26 o
   1   4   2      130.06      130.46      5.74 o
   2   4   2     1173.36     1258.94     32.30 o
   3   4   2       14.16       13.81      1.63 o
   4   4   2      733.13      679.04     26.85 o
   5   4   2      782.33      796.99     30.10 o
   6   4   2      691.59      656.33     29.32 o
   7   4   2      293.53      288.46     13.17 o
   8   4   2      132.84      153.32      6.94 o
   9   4   2       35.11       30.96      3.13 o
  10   4   2      717.24      710.34     26.63 o
  11   4   2      188.25      185.26      9.05 o
  12   4   2      117.54      114.17      4.93 o
  13   4   2        8.22        2.96      3.73 o
  14   4   2      164.80      179.01      8.09 o
 -16   5   2       42.68       45.89      4.97 o
 -15   5   2        2.01        1.61      3.92 o
 -14   5   2        0.26        5.57      3.57 o
 -13   5   2        1.20       -0.09      3.10 o
 -12   5   2        0.01        1.84      2.77 o
 -11   5   2        2.37        7.34      2.73 o
 -10   5   2       39.20       40.84      3.10 o
  -9   5   2       90.73       80.95      4.04 o
  -8   5   2        7.25        5.46      2.22 o
  -7   5   2        0.31       -1.54      1.89 o
  -6   5   2      221.55      190.75     11.54 o
  -5   5   2      149.20      166.94      8.52 o
  -4   5   2        1.07        3.54      1.45 o
  -3   5   2      179.81      188.87      9.50 o
  -2   5   2       44.71       45.11      1.96 o
  -1   5   2       17.23       25.15      1.80 o
   0   5   2       77.83      111.81      6.22 o
   1   5   2        1.72        3.10      1.52 o
   2   5   2       56.85       52.65      2.76 o
   3   5   2       71.34       77.17      3.57 o
   4   5   2      206.82      225.20     10.90 o
   5   5   2      134.03      122.85      6.55 o
   6   5   2        4.65        4.13      2.31 o
   7   5   2        0.27       -1.73      2.49 o
   8   5   2        1.54        4.03      2.77 o
   9   5   2       27.10       25.15      3.10 o
  10   5   2        6.56       13.04      3.31 o
  11   5   2        6.05        8.86      3.40 o
  12   5   2        1.15       -3.85      3.85 o
  13   5   2       51.05       65.57      4.92 o
  14   5   2       52.16       65.71      5.32 o
 -15   6   2       89.84       88.21      5.30 o
 -14   6   2       23.39       17.87      4.01 o
 -13   6   2      227.62      219.87     12.59 o
 -12   6   2       67.38       68.12      4.04 o
 -11   6   2      411.74      423.57     20.02 o
 -10   6   2       20.10       27.78      2.94 o
  -9   6   2      389.56      359.78     19.65 o
  -8   6   2       52.55       56.12      3.24 o
  -7   6   2      956.51      952.98     33.06 o
  -6   6   2      193.44      171.38      8.08 o
  -5   6   2     1013.31     1016.15     34.92 o
  -4   6   2     1233.01     1249.76     38.80 o
  -3   6   2      842.47      789.30     29.46 o
  -2   6   2     1107.20     1108.99     34.32 o
  -1   6   2      647.84      600.95     25.86 o
   0   6   2     1153.16     1120.56     35.57 o
   1   6   2      405.71      449.49     22.15 o
   2   6   2      726.74      703.22     28.95 o
   3   6   2      289.63      274.82     14.50 o
   4   6   2      562.13      535.06     25.91 o
   5   6   2      117.41      109.30      5.94 o
   6   6   2     1218.37     1157.07     36.89 o
   7   6   2       48.93       47.71      3.41 o
   8   6   2      189.84      181.61      8.85 o
   9   6   2      230.21      238.35     12.18 o
  10   6   2      211.54      211.82     10.53 o
  11   6   2      249.43      248.68     10.98 o
  12   6   2       21.77       25.52      3.99 o
  13   6   2      216.98      233.92      9.62 o
 -15   7   2      118.34      121.18      5.91 o
 -14   7   2        4.17        0.82      3.73 o
 -13   7   2      123.81      141.16      6.31 o
 -12   7   2       11.08        2.96      3.38 o
 -11   7   2        2.41       -0.19      2.98 o
 -10   7   2       24.12       28.92      3.17 o
  -9   7   2        2.38        3.17      2.54 o
  -8   7   2        8.19       10.59      2.43 o
  -7   7   2       32.98       32.95      2.78 o
  -6   7   2        5.85       10.12      2.29 o
  -5   7   2      251.93      243.08     12.62 o
  -4   7   2      648.75      566.79     27.72 o
  -3   7   2      486.81      500.35     24.22 o
  -2   7   2      767.78      752.00     30.58 o
  -1   7   2      113.74      118.24      6.88 o
   0   7   2       91.38       70.75      3.76 o
   1   7   2      123.24      105.56      5.96 o
   2   7   2      753.67      765.45     30.62 o
   3   7   2       12.26        7.88      2.40 o
   4   7   2       67.41       55.39      4.72 o
   5   7   2      158.41      137.88      8.52 o
   6   7   2       66.70       68.11      3.90 o
   7   7   2      271.52      254.99     13.03 o
   8   7   2      441.65      470.52     21.72 o
   9   7   2        1.95       -0.09      3.22 o
  10   7   2      425.03      429.69     19.33 o
  11   7   2       99.17      108.24      5.53 o
  12   7   2       11.58       10.07      4.10 o
  13   7   2        0.40        0.00      4.15 o
 -14   8   2      137.51      138.74      6.00 o
 -13   8   2        1.77        4.48      3.64 o
 -12   8   2      512.32      513.78     19.77 o
 -11   8   2       93.75      102.05      4.95 o
 -10   8   2     1086.44     1049.19     31.06 o
  -9   8   2       65.69       67.70      3.95 o
  -8   8   2      924.14      919.95     30.00 o
  -7   8   2        5.68        5.36      2.52 o
  -6   8   2      517.75      513.47     23.64 o
  -5   8   2      350.04      338.33     18.00 o
  -4   8   2      685.80      691.20     28.55 o
  -3   8   2        1.90        6.04      1.96 o
  -2   8   2       41.82       39.56      2.59 o
  -1   8   2      611.33      616.55     28.36 o
   0   8   2       58.44       77.68      3.55 o
   1   8   2     1052.54      986.39     34.70 o
   2   8   2       12.12       10.96      2.47 o
   3   8   2     2270.10     2190.22     50.19 o
   4   8   2       29.50       28.23      2.99 o
   5   8   2      771.58      785.39     28.89 o
   6   8   2      148.29      142.10      6.83 o
   7   8   2     1299.87     1316.55     35.32 o
   8   8   2      120.02      114.73      5.02 o
   9   8   2      239.00      224.87     12.31 o
  10   8   2        4.30        6.46      3.66 o
  11   8   2      319.20      306.92     15.21 o
  12   8   2      104.45      100.72      5.86 o
 -13   9   2      118.24      140.27      7.22 o
 -12   9   2      119.17      132.03      6.35 o
 -11   9   2       18.78       31.49      3.66 o
 -10   9   2      225.83      212.97     10.79 o
  -9   9   2       76.43       70.14      4.20 o
  -8   9   2      343.40      330.31     16.28 o
  -7   9   2      256.95      258.27     11.64 o
  -6   9   2        4.74        3.66      2.63 o
  -5   9   2     1244.80     1171.94     35.68 o
  -4   9   2       12.16       15.95      2.59 o
  -3   9   2       53.12       60.71      3.13 o
  -2   9   2      301.83      277.52     14.01 o
  -1   9   2      416.48      485.95     23.95 o
   0   9   2      142.47      145.14      8.21 o
   1   9   2      282.92      242.86     12.24 o
   2   9   2      746.32      695.04     28.89 o
   3   9   2        8.38        5.39      2.80 o
   4   9   2        0.80        1.31      2.61 o
   5   9   2       24.24       22.09      3.15 o
   6   9   2       79.62       71.40      4.41 o
   7   9   2       39.52       38.47      3.69 o
   8   9   2       51.84       54.82      4.06 o
   9   9   2       55.40       55.29      4.41 o
  10   9   2       88.94      100.98      5.30 o
  11   9   2       75.89       71.27      5.14 o
 -12  10   2       51.20       56.80      4.90 o
 -11  10   2      178.27      192.27     10.03 o
 -10  10   2       12.93       16.32      3.54 o
  -9  10   2      370.54      360.08     17.85 o
  -8  10   2      136.29      125.08      7.71 o
  -7  10   2      398.71      432.80     19.49 o
  -6  10   2        5.99        1.49      3.05 o
  -5  10   2      950.17      966.31     31.09 o
  -4  10   2      264.82      265.05     12.98 o
  -3  10   2      434.79      425.39     20.43 o
  -2  10   2      208.88      220.19     11.33 o
  -1  10   2      191.21      201.00     11.21 o
   0  10   2     1277.28     1286.12     38.10 o
   1  10   2        2.61       13.06      2.80 o
   2  10   2      580.04      564.91     25.56 o
   3  10   2       12.72       12.20      3.06 o
   4  10   2      684.37      673.06     25.64 o
   5  10   2        1.70        7.32      2.98 o
   6  10   2      271.34      272.91     12.65 o
   7  10   2        8.86        5.11      3.54 o
   8  10   2      377.33      341.48     16.63 o
   9  10   2        1.08        8.95      3.87 o
  10  10   2      265.05      278.80     13.91 o
 -11  11   2       37.32       43.46      4.64 o
 -10  11   2        2.34        3.68      3.78 o
  -9  11   2       19.50       19.05      3.96 o
  -8  11   2        2.99        7.48      3.47 o
  -7  11   2        1.80        2.96      3.26 o
  -6  11   2      115.82      104.31      4.74 o
  -5  11   2       75.41       74.97      4.30 o
  -4  11   2      141.41      143.15      6.47 o
  -3  11   2       97.42       98.82      4.37 o
  -2  11   2       56.02       52.14      3.76 o
  -1  11   2       92.67       95.55      4.32 o
   0  11   2       87.41       82.65      4.51 o
   1  11   2       13.22       16.00      3.10 o
   2  11   2       78.54       91.22      4.32 o
   3  11   2      146.08      146.45      7.88 o
   4  11   2        1.64        6.04      3.15 o
   5  11   2        7.90        9.77      3.33 o
   6  11   2       31.26       37.30      3.87 o
   7  11   2       71.41       69.79      4.81 o
   8  11   2      171.21      154.25      7.62 o
   9  11   2        8.12       10.61      4.31 o
  -9  12   2        8.89       12.92      3.89 o
  -8  12   2      234.26      242.21     11.54 o
  -7  12   2       55.28       61.91      4.41 o
  -6  12   2      191.99      217.80     10.34 o
  -5  12   2       74.12       75.94      4.62 o
  -4  12   2      153.95      157.72      8.63 o
  -3  12   2       61.37       53.50      4.11 o
  -2  12   2      147.77      159.53      7.18 o
  -1  12   2      403.00      440.60     20.05 o
   0  12   2      143.73      153.98      7.18 o
   1  12   2       44.79       46.60      4.20 o
   2  12   2       17.60       11.85      3.59 o
   3  12   2      500.52      501.83     20.67 o
   4  12   2       33.65       35.60      4.25 o
   5  12   2      160.07      168.84      7.55 o
   6  12   2       17.92       25.79      4.03 o
   7  12   2      216.22      227.04     10.62 o
   8  12   2       20.14       21.97      4.36 o
  -8  13   2        1.79        4.71      3.82 o
  -7  13   2        2.00        2.15      3.73 o
  -6  13   2       11.73       12.92      4.08 o
  -5  13   2        6.74       11.61      3.80 o
  -4  13   2        0.25       -0.58      3.38 o
  -3  13   2        8.39       12.62      3.45 o
  -2  13   2       32.13       32.68      3.97 o
  -1  13   2       13.55       13.74      3.64 o
   0  13   2        0.31       -3.43      3.43 o
   1  13   2       35.79       45.63      4.20 o
   2  13   2        4.59        3.50      3.52 o
   3  13   2        0.51       -2.05      3.99 o
   4  13   2       11.85        5.39      3.99 o
   5  13   2        2.15        5.13      3.92 o
   6  13   2        0.62        0.37      4.17 o
  -5  14   2       75.11       83.73      5.32 o
  -4  14   2       32.50       26.50      4.43 o
  -3  14   2        5.40        7.46      3.78 o
  -2  14   2       61.41       55.17      5.32 o
  -1  14   2       95.16       92.68      5.58 o
   0  14   2       40.61       44.28      4.71 o
   1  14   2       93.02      100.77      5.65 o
   2  14   2       18.11       17.75      4.29 o
   3  14   2       93.56      103.22      5.65 o
 -17   1   3      129.90      127.21      5.06 o
 -16   1   3      104.91      113.24      4.51 o
 -15   1   3      494.14      477.00     13.49 o
 -14   1   3      454.05      434.76     14.08 o
 -13   1   3      323.89      319.55     11.49 o
 -12   1   3      590.21      579.53     26.61 o
 -11   1   3       53.46       53.40      2.41 o
 -10   1   3     1363.79     1366.05     31.39 o
  -9   1   3     1053.90     1044.78     32.54 o
  -8   1   3     2197.43     2124.72     36.29 o
  -7   1   3     1056.88     1095.69     41.41 o
  -6   1   3     1543.78     1550.40     48.27 o
  -5   1   3     1906.53     2031.11     29.14 o
  -4   1   3     4241.06     4730.86     43.41 o
  -3   1   3     2479.89     2683.54     30.67 o
  -1   1   3     1794.93     1964.61     25.52 o
   0   1   3      526.36      511.73     13.48 o
   1   1   3     1523.69     1589.64     44.92 o
   2   1   3     1287.59     1311.11     23.23 o
   3   1   3     4495.69     5078.67     63.55 o
   4   1   3       55.55       56.65      2.52 o
   5   1   3      232.13      205.60     11.92 o
   6   1   3      359.66      340.97     11.86 o
   7   1   3      917.55      864.43     22.70 o
   8   1   3      186.63      191.18      7.02 o
   9   1   3      536.48      511.96     16.87 o
  10   1   3      182.12      161.79      6.01 o
  11   1   3      344.31      337.75     21.53 o
  12   1   3       35.77       29.91      3.24 o
  13   1   3      186.57      191.52      5.64 o
  14   1   3      278.59      300.05      9.72 o
 -16   2   3       10.33       17.19      3.99 o
 -15   2   3        4.36        0.93      3.78 o
 -14   2   3      183.59      182.37      9.10 o
 -13   2   3       18.26       16.14      3.29 o
 -12   2   3       17.28       16.54      3.10 o
 -11   2   3      717.48      724.37     28.21 o
 -10   2   3      656.72      659.61     27.54 o
  -9   2   3        0.02        0.96      2.33 o
  -8   2   3       11.04       17.87      2.12 o
  -7   2   3      223.81      231.78     11.87 o
  -6   2   3     1133.92     1263.74     35.95 o
  -5   2   3     1076.06     1113.70     30.60 o
  -4   2   3       22.97       21.24      1.61 o
  -3   2   3      941.45     1014.82     27.35 o
  -2   2   3       13.50       15.82      1.47 o
  -1   2   3      786.83      831.19     24.27 o
   0   2   3        0.44        1.49      1.35 o
   1   2   3      907.83      959.88     27.59 o
   2   2   3       14.05       12.39      1.77 o
   3   2   3     1473.71     1537.97     38.75 o
   4   2   3       21.48       21.81      2.17 o
   5   2   3        0.27        3.12      1.96 o
   6   2   3       24.28       26.71      2.66 o
   7   2   3        2.75        7.07      2.56 o
   8   2   3        3.97       -0.07      2.59 o
   9   2   3        6.75        9.02      2.91 o
  10   2   3       69.91       62.75      4.04 o
  11   2   3      161.99      152.57      6.52 o
  12   2   3       79.09       78.07      4.81 o
  13   2   3      146.37      165.53      8.13 o
  14   2   3      188.33      171.91      9.80 o
 -16   3   3      489.09      513.23     18.14 o
 -15   3   3      295.54      299.43     14.45 o
 -14   3   3      212.64      185.05     11.12 o
 -13   3   3      673.92      672.07     24.57 o
 -12   3   3      390.11      383.94     19.05 o
 -11   3   3     1405.70     1371.71     37.69 o
 -10   3   3      122.28      128.23      7.41 o
  -9   3   3     3688.62     3758.64     66.52 o
  -8   3   3      455.48      447.32     20.02 o
  -7   3   3     1339.83     1318.74     39.12 o
  -6   3   3       73.08       76.57      3.72 o
  -5   3   3     2791.75     2848.13     53.55 o
  -4   3   3     1674.56     1727.91     39.10 o
  -3   3   3     1550.39     1580.30     36.20 o
  -2   3   3        6.98       10.15      1.56 o
  -1   3   3     2730.99     3021.65     50.48 o
   0   3   3     1043.35      946.60     27.98 o
   1   3   3     2056.90     2068.21     43.26 o
   2   3   3     4503.41     5117.85     71.83 o
   3   3   3      205.67      187.46      8.21 o
   4   3   3     3437.17     3578.27     65.23 o
   5   3   3       40.69       43.69      3.06 o
   6   3   3     3559.03     3575.98     65.24 o
   7   3   3       87.75       84.94      4.81 o
   8   3   3      551.75      557.03     24.83 o
   9   3   3       72.38       62.78      3.78 o
  10   3   3      632.97      617.22     23.87 o
  11   3   3        4.80        4.73      3.31 o
  12   3   3      148.33      148.67      8.04 o
  13   3   3       10.16       17.72      3.96 o
 -16   4   3       96.77       96.23      5.63 o
 -15   4   3      201.90      195.83     10.76 o
 -14   4   3      252.63      266.20     14.40 o
 -13   4   3      201.84      202.52     10.18 o
 -12   4   3       64.73       59.04      3.88 o
 -11   4   3      105.69      104.49      6.14 o
 -10   4   3        0.43        2.28      2.38 o
  -9   4   3      218.76      180.89      9.68 o
  -8   4   3      200.99      226.66     11.71 o
  -7   4   3      729.59      697.86     30.00 o
  -6   4   3       96.46       85.45      3.76 o
  -5   4   3      210.35      197.06     10.07 o
  -4   4   3      207.26      210.14     10.19 o
  -3   4   3      282.25      275.21     14.50 o
  -2   4   3     6144.58     7576.32     88.81 o
  -1   4   3     1943.77     2108.63     44.53 o
   0   4   3      433.48      585.76     23.77 o
   1   4   3     1177.17     1234.63     35.40 o
   2   4   3      882.46      895.85     30.89 o
   3   4   3      107.09      114.50      3.79 o
   4   4   3      488.53      482.58     24.63 o
   5   4   3      732.21      705.19     30.00 o
   6   4   3      156.86      149.22      8.26 o
   7   4   3       80.65       73.69      3.64 o
   8   4   3      159.55      134.17      7.09 o
   9   4   3      509.29      497.06     22.60 o
  10   4   3      159.46      157.06      7.48 o
  11   4   3      394.49      428.31     18.82 o
  12   4   3      203.77      214.79      9.50 o
  13   4   3       41.94       39.24      4.67 o
 -16   5   3      130.40      155.43      7.66 o
 -15   5   3      226.90      218.67     11.56 o
 -14   5   3       86.64       84.99      4.86 o
 -13   5   3       66.49       68.63      4.46 o
 -12   5   3      691.22      637.15     25.31 o
 -11   5   3       46.34       38.46      3.34 o
 -10   5   3     1227.34     1203.40     36.03 o
  -9   5   3      516.86      481.89     21.64 o
  -8   5   3     1477.42     1458.35     42.43 o
  -7   5   3       39.20       40.65      2.61 o
  -6   5   3     2816.07     2925.22     59.18 o
  -5   5   3      782.12      777.52     31.38 o
  -4   5   3     6344.89     6961.48     94.23 o
  -3   5   3      357.61      341.11     17.15 o
  -2   5   3     1938.33     1994.41     46.88 o
  -1   5   3     1667.75     1691.34     43.80 o
   0   5   3      440.90      427.59     21.97 o
   1   5   3     1117.99     1113.11     35.63 o
   2   5   3      316.32      341.99     15.88 o
   3   5   3     2464.63     2517.50     55.65 o
   4   5   3        8.33       13.29      2.31 o
   5   5   3       30.07       37.21      3.38 o
   6   5   3      179.68      177.54      8.12 o
   7   5   3     3643.71     3693.30     62.33 o
   8   5   3       20.98       19.34      3.27 o
   9   5   3      492.18      494.35     21.55 o
  10   5   3       36.54       39.08      3.85 o
  11   5   3      361.37      351.83     17.50 o
  12   5   3      283.65      292.81     14.50 o
  13   5   3      390.50      396.88     15.20 o
 -15   6   3       18.90       17.00      4.22 o
 -14   6   3      280.27      272.34     13.47 o
 -13   6   3       15.20       16.12      3.59 o
 -12   6   3       27.24       36.02      3.57 o
 -11   6   3      262.85      244.50     11.67 o
 -10   6   3      153.39      151.65      8.54 o
  -9   6   3        0.27        2.49      2.35 o
  -8   6   3       24.45       28.86      2.78 o
  -7   6   3       30.01       35.32      2.78 o
  -6   6   3      426.97      441.27     21.67 o
  -5   6   3       65.92       64.46      2.85 o
  -4   6   3       85.65       79.61      4.42 o
  -3   6   3      773.61      817.90     32.48 o
  -2   6   3      145.44      138.74      6.86 o
  -1   6   3      643.21      638.71     27.33 o
   0   6   3       12.36        7.51      2.17 o
   1   6   3     1652.54     1652.10     45.82 o
   2   6   3      464.22      474.40     23.85 o
   3   6   3     1074.53     1037.83     35.78 o
   4   6   3        0.18       -1.89      2.26 o
   5   6   3       69.36       71.48      4.37 o
   6   6   3        5.24        4.17      2.75 o
   7   6   3      161.87      146.75      6.01 o
   8   6   3       18.60       22.88      3.24 o
   9   6   3       48.32       44.27      3.85 o
  10   6   3       16.51        7.42      3.68 o
  11   6   3      121.49      114.71      6.26 o
  12   6   3       19.53       20.66      4.36 o
 -15   7   3      204.50      199.92     11.23 o
 -14   7   3       79.93       85.40      5.28 o
 -13   7   3       89.87       87.66      5.14 o
 -12   7   3      249.64      233.40     13.07 o
 -11   7   3      341.52      367.29     17.69 o
 -10   7   3      135.10      115.05      6.17 o
  -9   7   3     1213.99     1257.77     35.50 o
  -8   7   3       37.74       32.06      3.01 o
  -7   7   3      727.47      713.79     28.53 o
  -6   7   3       63.27       67.45      3.78 o
  -5   7   3     2004.76     2080.45     48.79 o
  -4   7   3      967.67      922.31     33.55 o
  -3   7   3      390.25      357.63     18.31 o
  -2   7   3       81.71       76.65      3.62 o
  -1   7   3      511.63      539.32     25.85 o
   0   7   3      420.98      413.42     21.27 o
   1   7   3      788.20      764.71     30.71 o
   2   7   3     1631.03     1608.45     44.79 o
   3   7   3      214.85      221.65     10.61 o
   4   7   3      184.33      182.37      8.15 o
   5   7   3       61.86       53.79      3.50 o
   6   7   3     1395.45     1361.89     36.88 o
   7   7   3      104.99      106.83      6.05 o
   8   7   3      634.80      614.02     23.16 o
   9   7   3        3.80        6.41      3.31 o
  10   7   3      400.57      377.55     17.93 o
  11   7   3        2.83        6.72      3.87 o
  12   7   3      182.46      190.67      9.45 o
 -14   8   3       46.00       55.97      4.71 o
 -13   8   3       33.90       29.60      4.36 o
 -12   8   3        1.97        1.10      3.57 o
 -11   8   3       37.84       38.50      3.99 o
 -10   8   3        6.99        7.84      3.10 o
  -9   8   3        3.05       10.73      2.75 o
  -8   8   3       86.72       81.67      3.81 o
  -7   8   3        4.69        4.92      2.61 o
  -6   8   3        2.86        4.38      2.56 o
  -5   8   3       22.97       25.05      2.75 o
  -4   8   3        7.88        7.79      2.47 o
  -3   8   3       25.01       25.68      2.59 o
  -2   8   3      339.48      313.63     15.69 o
  -1   8   3       70.98       68.87      3.39 o
   0   8   3      199.43      192.55      8.62 o
   1   8   3       16.33       12.94      2.73 o
   2   8   3      195.98      201.89      9.93 o
   3   8   3       57.21       57.49      3.29 o
   4   8   3       56.45       55.30      3.41 o
   5   8   3       50.04       47.38      3.52 o
   6   8   3        0.16       -0.42      3.12 o
   7   8   3        6.91        3.89      3.22 o
   8   8   3       31.66       38.17      3.90 o
   9   8   3        0.24        3.12      3.40 o
  10   8   3        0.77        2.68      3.94 o
  11   8   3       28.70       34.06      4.48 o
 -13   9   3      102.93       94.62      5.81 o
 -12   9   3      102.74      109.34      5.32 o
 -11   9   3      175.41      178.04      8.35 o
 -10   9   3      309.80      325.23     16.55 o
  -9   9   3      281.16      278.45     13.82 o
  -8   9   3      119.83      118.56      6.80 o
  -7   9   3       15.84       11.08      3.06 o
  -6   9   3      515.38      473.21     23.55 o
  -5   9   3      317.10      285.34     14.62 o
  -4   9   3      168.59      154.27      7.84 o
  -3   9   3      200.59      185.63      9.86 o
  -2   9   3      197.01      194.66      8.38 o
  -1   9   3      174.55      147.91      8.07 o
   0   9   3      436.71      421.88     20.00 o
   1   9   3      306.97      303.60     14.78 o
   2   9   3      465.35      490.37     21.77 o
   3   9   3      311.22      322.90     13.37 o
   4   9   3      199.02      203.23      9.01 o
   5   9   3      130.20      121.11      6.38 o
   6   9   3      304.23      305.01     15.33 o
   7   9   3      407.41      398.81     18.66 o
   8   9   3       24.13       25.45      3.85 o
   9   9   3       56.68       48.33      4.83 o
  10   9   3      121.98      129.11      6.84 o
 -12  10   3        2.18        6.04      4.01 o
 -11  10   3       11.60       20.45      3.82 o
 -10  10   3        0.87       -3.50      3.50 o
  -9  10   3        6.62        8.72      3.43 o
  -8  10   3       25.83       27.20      3.73 o
  -7  10   3      124.82      124.57      6.47 o
  -6  10   3       77.94       79.67      4.20 o
  -5  10   3        2.65        2.70      2.82 o
  -4  10   3        1.22        3.75      2.63 o
  -3  10   3        4.09        5.41      2.75 o
  -2  10   3       21.21       18.24      3.08 o
  -1  10   3        0.02        1.63      2.77 o
   0  10   3       39.40       37.99      3.57 o
   1  10   3      166.22      144.75      7.37 o
   2  10   3        0.27       -1.54      2.94 o
   3  10   3       38.86       36.42      3.69 o
   4  10   3        0.02        0.47      3.01 o
   5  10   3        7.35        0.58      3.31 o
   6  10   3       13.61       21.60      3.61 o
   7  10   3       16.39       13.15      4.20 o
   8  10   3        0.29        0.12      3.80 o
   9  10   3       34.19       26.20      4.83 o
 -11  11   3       50.41       44.26      5.02 o
 -10  11   3       47.15       45.17      4.43 o
  -9  11   3        1.26        0.82      3.68 o
  -8  11   3      609.90      612.62     21.83 o
  -7  11   3       10.12        5.18      3.52 o
  -6  11   3      271.81      267.57     13.23 o
  -5  11   3      149.11      130.86      7.36 o
  -4  11   3      241.65      240.24     12.74 o
  -3  11   3      211.80      216.76     10.13 o
  -2  11   3      323.58      323.22     15.62 o
  -1  11   3      336.41      303.52     14.12 o
   0  11   3       54.26       52.88      3.80 o
   1  11   3       30.49       40.03      3.57 o
   2  11   3      168.29      171.92      7.69 o
   3  11   3      360.22      315.01     16.61 o
   4  11   3       20.45       23.51      3.78 o
   5  11   3      131.87      139.87      6.17 o
   6  11   3       26.05       40.12      4.32 o
   7  11   3      153.00      147.83      7.57 o
   8  11   3       28.60       31.14      4.62 o
  -9  12   3        6.22        2.91      4.15 o
  -8  12   3        7.24        7.95      3.75 o
  -7  12   3       25.15       22.93      4.18 o
  -6  12   3        7.30       10.84      3.64 o
  -5  12   3       79.59       78.93      4.79 o
  -4  12   3       11.00       14.16      3.40 o
  -3  12   3        0.94       -0.09      3.17 o
  -2  12   3        0.98        0.00      3.24 o
  -1  12   3      170.55      156.64      7.72 o
   0  12   3       21.78       26.19      3.50 o
   1  12   3      244.54      264.09     11.64 o
   2  12   3       41.59       41.09      4.20 o
   3  12   3       23.38       21.44      4.08 o
   4  12   3        2.27        8.77      3.59 o
   5  12   3        5.78        5.08      3.96 o
   6  12   3       11.34        8.86      4.38 o
  -7  13   3      122.80      126.65      6.00 o
  -6  13   3        4.21        8.21      3.82 o
  -5  13   3      245.35      224.62     13.11 o
  -4  13   3        9.41       13.08      3.82 o
  -3  13   3      112.16      109.94      5.58 o
  -2  13   3       45.58       43.82      4.29 o
  -1  13   3       31.79       34.71      3.92 o
   0  13   3      270.45      257.67     13.14 o
   1  13   3        8.28        7.46      3.82 o
   2  13   3       59.41       59.30      4.95 o
   3  13   3       99.03      100.76      5.60 o
   4  13   3      188.19      173.85      9.84 o
  -3  14   3       11.94       13.76      4.01 o
  -2  14   3       62.20       64.76      5.20 o
  -1  14   3       42.31       48.85      4.81 o
   0  14   3       11.46        5.32      4.29 o
 -17   0   4       12.53       16.04      4.31 o
 -16   0   4      150.21      139.38      6.85 o
 -15   0   4        4.11        4.90      3.78 o
 -14   0   4       88.79      102.49      6.07 o
 -13   0   4     1156.02     1115.34     32.49 o
 -12   0   4      434.08      429.53     21.30 o
 -11   0   4        4.42        5.36      2.82 o
 -10   0   4      113.56      119.02      5.75 o
  -9   0   4     1839.88     1759.27     46.80 o
  -8   0   4     1575.26     1716.54     45.44 o
  -7   0   4     7054.76     7678.18    101.20 o
  -6   0   4       30.19       47.12      2.40 o
  -5   0   4     5113.07     5860.94     79.25 o
  -4   0   4     1218.25     1274.24     35.06 o
  -2   0   4     1452.11     1586.63     37.58 o
   0   0   4      405.42      399.01     18.69 o
   1   0   4      860.48      760.73     28.17 o
   2   0   4      946.52      938.86     32.91 o
   3   0   4     1217.38     1216.30     38.63 o
   4   0   4     1719.28     1727.46     46.37 o
   5   0   4       30.55       31.55      2.78 o
   6   0   4     2921.48     3007.01     58.04 o
   7   0   4       63.95       61.26      4.34 o
   8   0   4      584.64      595.80     24.27 o
   9   0   4      204.33      179.23      9.60 o
  10   0   4     2426.60     2355.17     43.55 o
  11   0   4       71.62       73.70      4.55 o
  12   0   4      948.20     1004.17     24.26 o
  13   0   4       25.69       14.97      4.69 o
 -17   1   4        7.84       14.84      2.90 o
 -16   1   4        0.13       -0.25      4.12 o
 -15   1   4      220.41      215.63      8.34 o
 -14   1   4      109.49      112.03      4.07 o
 -13   1   4        0.06       -0.26      2.42 o
 -12   1   4      495.15      460.54     24.24 o
 -11   1   4      774.33      738.49     23.60 o
 -10   1   4      603.19      580.44     27.97 o
  -9   1   4        0.10       -0.11      1.72 o
  -8   1   4      374.87      366.81     12.69 o
  -7   1   4        0.66        6.08      2.87 o
  -6   1   4        2.99        3.61      1.41 o
  -5   1   4        8.45        9.24      2.94 o
  -4   1   4      160.54      178.50      6.88 o
  -3   1   4       75.41       60.78      1.86 o
  -2   1   4      484.74      455.10     14.95 o
  -1   1   4        3.97       16.10      1.45 o
   0   1   4      532.29      520.38     16.21 o
   1   1   4      385.56      398.53     14.11 o
   2   1   4     2249.33     2341.52     35.96 o
   3   1   4     1131.09     1155.82     27.96 o
   4   1   4      290.10      293.03      9.42 o
   5   1   4      522.05      489.96     16.93 o
   6   1   4       50.41       49.97      2.31 o
   7   1   4      190.46      179.18      5.95 o
   8   1   4        0.13        0.68      5.18 o
   9   1   4        4.20        4.06      2.21 o
  10   1   4      100.44       98.47      4.05 o
  11   1   4       25.57       28.22      3.59 o
  12   1   4        0.88        2.57      2.73 o
  13   1   4       46.10       41.65      3.38 o
 -16   2   4       14.19       16.84      4.08 o
 -15   2   4      383.60      353.85     16.96 o
 -14   2   4       62.75       69.42      4.32 o
 -13   2   4      788.19      792.56     27.15 o
 -12   2   4     1130.31     1071.04     32.48 o
 -11   2   4       44.15       48.03      3.41 o
 -10   2   4      672.58      671.73     28.34 o
  -9   2   4      480.89      504.16     24.68 o
  -8   2   4     1590.96     1569.60     44.06 o
  -7   2   4      234.40      233.11     11.78 o
  -6   2   4     2961.18     3011.69     60.29 o
  -5   2   4      333.57      356.73     17.36 o
  -4   2   4     1206.98     1265.06     35.37 o
  -3   2   4      399.02      478.01     21.04 o
  -1   2   4     3754.32     4200.08     65.56 o
   0   2   4     1651.63     1739.84     41.49 o
   1   2   4      618.58      634.23     26.84 o
   2   2   4      460.47      445.51     22.44 o
   3   2   4     4103.21     4294.99     74.40 o
   4   2   4     3568.67     3609.72     67.59 o
   5   2   4     1740.98     1770.80     45.38 o
   6   2   4      116.83      116.39      6.73 o
   7   2   4      900.97      863.59     31.51 o
   8   2   4       90.42       94.06      4.04 o
   9   2   4     1745.71     1711.14     38.82 o
  10   2   4       16.50       18.61      3.52 o
  11   2   4      648.13      676.78     22.25 o
  12   2   4        2.97        6.51      3.92 o
  13   2   4      160.41      146.59      8.55 o
 -16   3   4       64.78       73.24      4.95 o
 -15   3   4       38.90       35.70      4.39 o
 -14   3   4        0.97        2.80      3.29 o
 -13   3   4       86.55       84.21      4.34 o
 -12   3   4       54.31       52.12      3.78 o
 -11   3   4       65.27       49.96      3.57 o
 -10   3   4       35.08       41.93      3.10 o
  -9   3   4        0.50       -1.70      2.40 o
  -8   3   4       60.79       65.33      3.90 o
  -7   3   4      257.80      254.59     11.55 o
  -6   3   4        1.83        1.49      1.96 o
  -5   3   4      145.97      137.27      6.84 o
  -4   3   4       61.68       66.46      2.87 o
  -3   3   4      537.79      597.38     24.98 o
  -2   3   4     1580.19     1616.50     41.50 o
  -1   3   4      200.04      210.53     11.54 o
   0   3   4       93.55       83.92      4.35 o
   1   3   4      400.01      395.90     20.14 o
   2   3   4      279.29      262.88     11.61 o
   3   3   4        7.99       10.26      2.36 o
   4   3   4       51.75       56.54      3.01 o
   5   3   4      155.14      150.99      8.28 o
   6   3   4      208.88      217.78      9.09 o
   7   3   4      123.36      120.84      6.47 o
   8   3   4        9.07        8.93      3.03 o
   9   3   4       20.92       35.57      3.73 o
  10   3   4        3.83        5.39      3.36 o
  11   3   4       83.82       90.36      5.18 o
  12   3   4        0.94       -2.52      3.94 o
 -16   4   4      137.60      144.28      7.62 o
 -15   4   4       15.67       17.96      3.96 o
 -14   4   4      217.33      193.14     11.72 o
 -13   4   4      286.87      291.83     15.79 o
 -12   4   4      393.93      395.68     18.51 o
 -11   4   4      398.21      390.58     19.69 o
 -10   4   4      309.07      319.52     16.56 o
  -9   4   4      461.57      480.74     22.56 o
  -8   4   4      233.99      213.50     11.79 o
  -7   4   4     1926.76     1914.82     48.72 o
  -6   4   4     1051.48      994.52     35.88 o
  -5   4   4      778.21      740.23     31.46 o
  -4   4   4      515.95      519.84     25.45 o
  -3   4   4      763.71      765.98     30.44 o
  -2   4   4     1879.79     2016.40     48.71 o
  -1   4   4     2386.68     2343.72     53.16 o
   0   4   4      574.62      613.98     27.39 o
   1   4   4     1317.57     1354.07     41.69 o
   2   4   4      742.65      721.32     30.42 o
   3   4   4     1694.36     1740.70     45.78 o
   4   4   4      398.37      399.97     19.84 o
   5   4   4      525.93      531.62     25.68 o
   6   4   4     1901.88     1880.69     45.17 o
   7   4   4       66.55       77.91      4.51 o
   8   4   4      181.34      173.80      8.23 o
   9   4   4      364.34      359.59     18.07 o
  10   4   4      611.16      604.84     21.18 o
  11   4   4      180.65      178.16      9.61 o
  12   4   4       37.47       37.98      4.67 o
 -15   5   4        3.16        7.69      3.87 o
 -14   5   4        0.22        3.87      3.52 o
 -13   5   4       29.51       25.38      3.80 o
 -12   5   4        1.27        1.17      3.05 o
 -11   5   4       10.51        9.44      3.01 o
 -10   5   4       34.69       26.15      3.27 o
  -9   5   4        9.00        8.21      2.52 o
  -8   5   4       11.42        7.77      2.54 o
  -7   5   4       12.10       10.82      2.43 o
  -6   5   4      189.50      177.26      9.56 o
  -5   5   4       82.06       75.35      5.61 o
  -4   5   4       27.80       28.02      2.45 o
  -3   5   4       36.32       29.43      2.43 o
  -2   5   4      122.76      131.72      6.15 o
  -1   5   4      188.74      200.51     10.54 o
   0   5   4       16.28       14.30      2.45 o
   1   5   4        8.83        5.50      2.33 o
   2   5   4        4.53        2.10      2.38 o
   3   5   4       51.77       49.42      3.13 o
   4   5   4      287.22      267.91     12.39 o
   5   5   4       58.27       50.70      3.38 o
   6   5   4        3.88        5.34      2.91 o
   7   5   4        0.26       -0.16      2.98 o
   8   5   4      174.30      182.97      8.09 o
   9   5   4       39.24       40.64      3.94 o
  10   5   4        3.86        7.25      3.71 o
  11   5   4       14.11       11.50      4.17 o
  12   5   4        0.57       10.00      4.08 o
 -15   6   4       23.92       22.55      4.43 o
 -14   6   4       39.12       35.86      4.46 o
 -13   6   4      140.81      145.48      7.43 o
 -12   6   4      117.20      119.36      6.14 o
 -11   6   4      315.88      290.91     16.06 o
 -10   6   4      110.99      102.55      5.61 o
  -9   6   4      426.43      450.00     21.42 o
  -8   6   4      402.34      410.67     19.16 o
  -7   6   4      510.94      474.33     23.17 o
  -6   6   4      572.05      528.17     25.83 o
  -5   6   4     2326.99     2309.34     53.15 o
  -4   6   4      133.46      127.83      6.97 o
  -3   6   4     1575.65     1609.32     45.29 o
  -2   6   4      442.13      400.22     19.00 o
  -1   6   4      588.95      567.96     27.29 o
   0   6   4      515.06      447.69     24.41 o
   1   6   4      576.15      640.10     28.57 o
   2   6   4     1089.28     1092.68     36.79 o
   3   6   4       22.22       19.13      2.75 o
   4   6   4       42.68       41.66      3.34 o
   5   6   4      417.39      383.13     20.29 o
   6   6   4     1100.90      999.79     32.49 o
   7   6   4      142.92      157.58      7.81 o
   8   6   4      280.58      294.82     13.89 o
   9   6   4        8.28       13.62      3.45 o
  10   6   4      669.15      670.91     21.35 o
  11   6   4      186.14      197.28      9.33 o
 -14   7   4       94.80      100.80      6.54 o
 -13   7   4       40.94       42.00      4.46 o
 -12   7   4      254.45      234.90     12.95 o
 -11   7   4       71.62       68.35      4.18 o
 -10   7   4       27.07       26.24      3.41 o
  -9   7   4       31.03       29.42      3.08 o
  -8   7   4      357.87      335.05     17.47 o
  -7   7   4       58.71       54.97      3.34 o
  -6   7   4       31.65       30.75      3.03 o
  -5   7   4       91.40       77.59      4.63 o
  -4   7   4       92.44       89.62      3.90 o
  -3   7   4      112.27      117.20      5.38 o
  -2   7   4      305.45      316.04     16.67 o
  -1   7   4       52.32       55.44      3.08 o
   0   7   4      500.93      462.59     22.49 o
   1   7   4      167.94      151.71      8.14 o
   2   7   4      119.03      108.15      5.80 o
   3   7   4       73.92       81.22      3.57 o
   4   7   4        2.05        5.01      2.59 o
   5   7   4      143.96      153.30      8.93 o
   6   7   4       84.92       76.50      4.16 o
   7   7   4       36.34       37.63      3.87 o
   8   7   4       23.19       25.33      3.69 o
   9   7   4       66.52       76.14      4.95 o
  10   7   4        6.39        4.94      3.96 o
  11   7   4      157.65      165.00      7.97 o
 -14   8   4        7.88        8.28      4.17 o
 -13   8   4      239.43      246.88     13.18 o
 -12   8   4      244.82      250.96     12.45 o
 -11   8   4      200.02      199.95      9.17 o
 -10   8   4      368.65      392.87     17.55 o
  -9   8   4        7.52       13.57      2.82 o
  -8   8   4      348.84      350.24     17.22 o
  -7   8   4       40.06       40.46      3.27 o
  -6   8   4     1219.98     1165.30     34.69 o
  -5   8   4       80.30       79.43      3.78 o
  -4   8   4      298.52      274.82     14.10 o
  -3   8   4       55.85       52.45      3.34 o
  -2   8   4      569.41      597.91     27.46 o
  -1   8   4      496.27      477.97     22.85 o
   0   8   4     1158.62     1114.05     36.69 o
   1   8   4       38.11       46.67      3.24 o
   2   8   4      359.90      375.95     19.42 o
   3   8   4      914.22      875.52     30.23 o
   4   8   4      204.19      207.63      9.64 o
   5   8   4      723.52      721.66     26.17 o
   6   8   4        5.17        5.99      3.26 o
   7   8   4      635.33      606.04     22.74 o
   8   8   4        3.46        6.81      3.61 o
   9   8   4      331.74      337.32     15.80 o
  10   8   4        0.97       -1.70      4.15 o
 -13   9   4        1.49        3.26      3.96 o
 -12   9   4       21.65       25.03      4.13 o
 -11   9   4       23.85       20.32      4.01 o
 -10   9   4       74.19       69.08      4.55 o
  -9   9   4      156.95      141.70      8.60 o
  -8   9   4      165.22      169.30      8.51 o
  -7   9   4       28.67       33.90      3.36 o
  -6   9   4       23.11       22.00      3.13 o
  -5   9   4        7.19        5.06      2.96 o
  -4   9   4      170.45      168.85      8.40 o
  -3   9   4        0.04       -0.33      2.68 o
  -2   9   4      253.88      185.22     11.58 o
  -1   9   4       59.04       45.45      3.71 o
   0   9   4      131.63      139.20      7.57 o
   1   9   4       92.97      102.91      5.23 o
   2   9   4      439.87      401.97     20.15 o
   3   9   4      107.92      120.27      6.54 o
   4   9   4      148.71      149.17      7.92 o
   5   9   4      191.21      177.55      8.49 o
   6   9   4        7.62        9.68      3.59 o
   7   9   4        5.20       -3.45      3.78 o
   8   9   4       10.50       11.66      3.89 o
   9   9   4       18.11       17.54      4.48 o
 -12  10   4      117.81      121.23      5.79 o
 -11  10   4       50.21       46.76      4.46 o
 -10  10   4        1.30       -3.73      3.73 o
  -9  10   4      521.69      499.86     19.75 o
  -8  10   4       35.40       32.78      3.83 o
  -7  10   4      381.22      400.09     16.55 o
  -6  10   4        3.03        6.25      3.01 o
  -5  10   4      617.47      653.57     23.41 o
  -4  10   4      107.27       91.60      4.72 o
  -3  10   4      394.58      401.80     18.43 o
  -2  10   4       18.91       17.63      3.13 o
  -1  10   4      561.98      548.08     23.25 o
   0  10   4        4.29        4.20      3.31 o
   1  10   4      252.10      248.45     11.73 o
   2  10   4      139.78      131.24      6.01 o
   3  10   4       72.74       76.85      4.46 o
   4  10   4       80.58       68.62      4.51 o
   5  10   4        1.01        6.65      3.43 o
   6  10   4      481.06      475.21     18.73 o
   7  10   4        4.88        6.41      3.92 o
   8  10   4      191.16      170.26     10.27 o
 -10  11   4       30.17       33.31      4.48 o
  -9  11   4       15.03       10.59      3.99 o
  -8  11   4       23.52       23.77      4.06 o
  -7  11   4       41.13       41.83      4.18 o
  -6  11   4        2.74        4.83      3.40 o
  -5  11   4       18.94       20.94      3.66 o
  -4  11   4       36.99       41.13      3.78 o
  -3  11   4       39.03       35.00      3.92 o
  -2  11   4       93.79       93.81      5.53 o
  -1  11   4       56.44       55.31      4.29 o
   0  11   4      144.93      154.22      7.50 o
   1  11   4       58.58       64.28      4.36 o
   2  11   4       20.57       23.30      3.80 o
   3  11   4       57.72       49.57      4.41 o
   4  11   4       11.77        5.90      3.89 o
   5  11   4        1.21        0.00      3.80 o
   6  11   4       60.54       59.37      5.20 o
   7  11   4       74.51       66.43      5.35 o
  -9  12   4      123.24      107.64      5.84 o
  -8  12   4      113.09       98.63      6.38 o
  -7  12   4        0.67        1.33      3.71 o
  -6  12   4      219.49      217.31     10.51 o
  -5  12   4       41.91       41.46      4.39 o
  -4  12   4      159.20      134.74      7.50 o
  -3  12   4        6.38       -0.44      3.52 o
  -2  12   4      235.42      212.64     11.52 o
  -1  12   4       90.00       93.82      5.25 o
   0  12   4       75.06       77.48      5.39 o
   1  12   4        6.81        7.67      3.94 o
   2  12   4      134.85      125.10      5.77 o
   3  12   4       71.37       70.52      5.16 o
   4  12   4       88.47       93.44      5.35 o
   5  12   4       61.16       82.29      5.37 o
  -6  13   4        3.04        1.03      4.03 o
  -5  13   4        0.11        0.51      3.78 o
  -4  13   4        0.08       -1.73      3.61 o
  -3  13   4        0.02        1.73      3.54 o
  -2  13   4        2.10        8.63      3.78 o
  -1  13   4        0.89        3.08      4.08 o
   0  13   4       27.42       27.66      5.11 o
   1  13   4        7.68        9.05      4.31 o
   2  13   4       33.11       31.31      4.81 o
 -16   1   5       76.47       78.14      3.75 o
 -15   1   5      165.44      167.88      5.79 o
 -14   1   5      107.25      105.51      3.82 o
 -13   1   5       85.22       85.09      4.34 o
 -12   1   5       38.47       37.50      2.50 o
 -11   1   5      251.47      252.18     10.85 o
 -10   1   5      481.54      480.82     18.63 o
  -9   1   5      542.89      545.98     18.25 o
  -8   1   5      393.50      374.19     13.75 o
  -7   1   5       26.69       32.53      1.90 o
  -6   1   5      829.31      885.86     23.42 o
  -5   1   5      490.06      492.61     16.31 o
  -4   1   5      877.05      840.45     23.17 o
  -3   1   5      425.39      462.19     16.28 o
  -2   1   5      640.70      679.73     20.73 o
  -1   1   5       10.42        6.90      1.55 o
   0   1   5      339.71      315.88     10.55 o
   1   1   5      227.47      231.03      8.25 o
   2   1   5     1416.32     1451.44     29.61 o
   3   1   5      245.69      239.10      8.96 o
   4   1   5       34.57       34.44      2.15 o
   5   1   5      525.64      541.72     17.50 o
   6   1   5      377.05      362.48     12.64 o
   7   1   5      298.79      308.89     10.98 o
   8   1   5      188.97      180.60     16.53 o
   9   1   5      592.31      569.79     18.58 o
  10   1   5      143.48      151.04      5.26 o
  11   1   5      199.52      203.63      7.20 o
  12   1   5        3.77        3.96      5.43 o
 -16   2   5       31.10       31.54      4.60 o
 -15   2   5       42.38       52.17      4.36 o
 -14   2   5       61.83       65.17      4.41 o
 -13   2   5      120.38      109.70      5.72 o
 -12   2   5        0.17        0.42      3.01 o
 -11   2   5      117.17      114.81      6.38 o
 -10   2   5       61.40       59.13      3.69 o
  -9   2   5       63.91       53.98      3.29 o
  -8   2   5        6.08        3.29      2.45 o
  -7   2   5      534.07      553.55     26.02 o
  -6   2   5       76.38       84.26      3.76 o
  -5   2   5       11.23        7.42      2.36 o
  -4   2   5       51.01       58.09      3.50 o
  -3   2   5        4.74        5.36      2.17 o
  -2   2   5       15.99       26.36      2.47 o
  -1   2   5        0.01       -1.59      2.10 o
   0   2   5       80.84       90.68      5.16 o
   1   2   5      268.70      280.72     13.97 o
   2   2   5      264.30      278.35     13.33 o
   3   2   5      228.14      232.16     11.60 o
   4   2   5      783.48      741.84     30.24 o
   5   2   5       17.48       17.26      2.89 o
   6   2   5      138.77      136.61      7.01 o
   7   2   5        4.15        7.23      2.98 o
   8   2   5       16.66       26.54      3.50 o
   9   2   5        0.57       -3.50      3.50 o
  10   2   5        9.06        6.39      3.87 o
  11   2   5       14.65       13.15      4.27 o
 -16   3   5      384.24      384.86     15.48 o
 -15   3   5        5.35        4.76      3.99 o
 -14   3   5      138.21      151.13      8.06 o
 -13   3   5      182.59      177.62      8.86 o
 -12   3   5      381.91      407.03     18.34 o
 -11   3   5        4.46        3.54      3.08 o
 -10   3   5      312.15      301.88     15.27 o
  -9   3   5      214.45      201.19     13.07 o
  -8   3   5       28.72       31.47      2.82 o
  -7   3   5      405.94      438.23     22.29 o
  -6   3   5      150.99      157.86      7.77 o
  -5   3   5     1262.69     1220.82     39.77 o
  -4   3   5       92.81       96.95      5.56 o
  -3   3   5     2104.29     2188.59     52.85 o
  -2   3   5      216.17      237.95     12.99 o
  -1   3   5      388.06      374.87     18.93 o
   0   3   5       79.72       64.93      3.41 o
   1   3   5     1653.14     1664.49     45.66 o
   2   3   5      956.20      926.93     33.75 o
   3   3   5     1850.27     1885.83     47.13 o
   4   3   5       10.20       10.14      2.75 o
   5   3   5      158.00      154.59      6.29 o
   6   3   5      886.99      873.59     30.07 o
   7   3   5      115.86       99.07      5.56 o
   8   3   5      623.31      638.79     23.33 o
   9   3   5       59.24       61.96      4.34 o
  10   3   5      443.49      457.71     17.64 o
  11   3   5        1.29        4.71      4.06 o
 -16   4   5        0.01       -2.40      4.34 o
 -15   4   5       16.63       16.02      4.20 o
 -14   4   5        0.03        2.49      3.40 o
 -13   4   5      107.04       93.06      5.33 o
 -12   4   5      605.62      582.79     23.26 o
 -11   4   5      465.20      469.36     21.97 o
 -10   4   5        2.69       -0.07      2.77 o
  -9   4   5      262.68      267.41     13.01 o
  -8   4   5      114.07      103.00      3.83 o
  -7   4   5        0.17        2.61      2.38 o
  -6   4   5      258.87      237.56     12.08 o
  -5   4   5       35.70       34.19      2.82 o
  -4   4   5      333.38      312.80     17.37 o
  -3   4   5       22.36       27.53      2.64 o
  -2   4   5      128.12      124.48      6.22 o
  -1   4   5      828.64      836.71     32.42 o
   0   4   5        0.05       -2.38      2.38 o
   1   4   5     1073.62     1051.23     35.73 o
   2   4   5     1146.48     1116.45     36.88 o
   3   4   5       56.56       52.15      3.31 o
   4   4   5        1.00        4.83      2.63 o
   5   4   5      554.21      599.27     25.43 o
   6   4   5      301.10      279.43     14.58 o
   7   4   5        1.08       -0.09      3.15 o
   8   4   5      270.95      283.67     14.36 o
   9   4   5      198.60      207.26      8.14 o
  10   4   5       10.35       10.75      3.94 o
  11   4   5       19.76       25.03      4.41 o
 -15   5   5      179.06      194.50      8.67 o
 -14   5   5        8.30       12.59      3.64 o
 -13   5   5      292.01      315.05     15.67 o
 -12   5   5        1.19        1.94      3.19 o
 -11   5   5      112.08      114.22      5.16 o
 -10   5   5      629.23      596.92     24.68 o
  -9   5   5      353.45      327.12     17.12 o
  -8   5   5      388.76      385.43     18.94 o
  -7   5   5       34.19       35.96      2.96 o
  -6   5   5     1028.52     1105.95     35.45 o
  -5   5   5     1341.47     1331.95     39.34 o
  -4   5   5     1981.63     1993.14     49.85 o
  -3   5   5      649.88      682.88     29.30 o
  -2   5   5     1029.16     1005.31     36.46 o
  -1   5   5       21.28       25.68      2.78 o
   0   5   5     1660.61     1595.78     44.55 o
   1   5   5       15.15       20.15      2.61 o
   2   5   5      253.98      260.22     13.83 o
   3   5   5       28.39       28.37      3.10 o
   4   5   5      111.72      111.46      6.10 o
   5   5   5      365.93      347.65     18.27 o
   6   5   5      268.08      275.85     12.14 o
   7   5   5      407.51      423.79     19.23 o
   8   5   5       42.11       44.17      4.15 o
   9   5   5      650.34      625.26     21.65 o
  10   5   5        4.50       -0.58      4.10 o
  11   5   5      610.55      625.20     17.95 o
 -15   6   5        1.89        9.75      3.96 o
 -14   6   5        1.04        1.05      3.82 o
 -13   6   5       64.52       59.66      4.64 o
 -12   6   5       19.34       17.05      3.66 o
 -11   6   5      105.70      113.80      5.86 o
 -10   6   5       14.19       13.20      3.27 o
  -9   6   5      192.29      201.76      9.15 o
  -8   6   5      341.45      328.37     15.37 o
  -7   6   5      564.60      573.00     27.10 o
  -6   6   5       34.74       44.40      3.06 o
  -5   6   5       46.11       47.94      3.15 o
  -4   6   5        9.37       12.29      2.71 o
  -3   6   5      175.69      180.44      7.68 o
  -2   6   5       85.01       74.77      3.53 o
  -1   6   5       16.79       21.62      2.85 o
   0   6   5       21.59       28.51      2.89 o
   1   6   5      124.78      119.04      6.27 o
   2   6   5      148.44      141.65      7.69 o
   3   6   5        0.09       -0.16      2.73 o
   4   6   5      311.77      333.97     15.34 o
   5   6   5      278.64      272.77     12.80 o
   6   6   5      782.02      792.06     25.98 o
   7   6   5       17.43       12.50      3.73 o
   8   6   5       84.92       81.81      4.93 o
   9   6   5       14.10       18.75      4.15 o
  10   6   5        6.80        9.82      4.20 o
 -14   7   5       63.35       62.94      5.25 o
 -13   7   5      128.23      142.12      6.66 o
 -12   7   5      176.81      187.72      9.59 o
 -11   7   5       97.05       90.64      4.93 o
 -10   7   5      221.52      237.48     10.02 o
  -9   7   5      172.56      181.10      9.92 o
  -8   7   5        2.04        6.23      2.84 o
  -7   7   5      232.61      232.75     13.12 o
  -6   7   5      321.84      329.15     14.24 o
  -5   7   5      597.71      592.72     26.10 o
  -4   7   5        4.78        9.09      2.63 o
  -3   7   5      560.61      533.26     26.34 o
  -2   7   5       28.46       33.03      3.10 o
  -1   7   5      798.36      816.54     30.14 o
   0   7   5       19.04       15.98      3.06 o
   1   7   5     1152.14     1166.91     36.39 o
   2   7   5      138.19      129.12      6.62 o
   3   7   5      302.30      301.46     14.63 o
   4   7   5       99.31       95.79      5.33 o
   5   7   5       57.75       51.23      4.18 o
   6   7   5      778.28      749.49     25.73 o
   7   7   5      207.07      196.15      9.87 o
   8   7   5       22.57       27.41      4.36 o
   9   7   5       16.32       25.33      4.31 o
 -13   8   5        0.29        0.49      3.85 o
 -12   8   5        5.00       12.10      3.66 o
 -11   8   5       16.25       10.84      3.87 o
 -10   8   5       87.48       92.12      4.76 o
  -9   8   5       17.10       17.10      3.24 o
  -8   8   5       36.04       46.05      3.57 o
  -7   8   5       86.14       91.75      4.48 o
  -6   8   5       44.44       51.03      3.62 o
  -5   8   5       59.36       57.59      3.85 o
  -4   8   5        1.77        2.24      2.87 o
  -3   8   5        2.22        2.49      2.80 o
  -2   8   5       18.90       17.12      3.27 o
  -1   8   5        7.08        5.78      2.87 o
   0   8   5        7.90        0.70      3.15 o
   1   8   5      110.44      103.88      5.12 o
   2   8   5        0.09        1.52      3.24 o
   3   8   5       13.63        8.40      3.43 o
   4   8   5       14.92        6.69      3.54 o
   5   8   5       65.94       65.61      4.46 o
   6   8   5        0.25        0.96      3.75 o
   7   8   5      109.30      102.49      5.33 o
   8   8   5       20.18       19.31      4.15 o
   9   8   5        5.43        9.07      4.24 o
 -12   9   5      104.92      104.04      5.82 o
 -11   9   5      123.72      130.92      5.91 o
 -10   9   5       88.73       80.18      5.09 o
  -9   9   5      104.74      114.87      6.47 o
  -8   9   5       70.19       72.74      4.30 o
  -7   9   5      115.69      109.59      5.63 o
  -6   9   5      137.63      148.95      8.02 o
  -5   9   5      207.83      206.84      9.76 o
  -4   9   5       96.44       96.63      5.56 o
  -3   9   5       60.88       65.71      3.94 o
  -2   9   5      402.55      383.06     19.40 o
  -1   9   5      195.59      187.31     10.30 o
   0   9   5      124.19      139.81      7.66 o
   1   9   5      189.51      210.08      9.80 o
   2   9   5      641.85      657.41     24.78 o
   3   9   5       45.00       44.29      4.06 o
   4   9   5       45.12       44.71      4.29 o
   5   9   5      186.36      171.89      9.31 o
   6   9   5      256.85      255.72     13.53 o
   7   9   5       34.22       40.82      4.55 o
   8   9   5       49.54       46.27      5.13 o
 -11  10   5        0.07       -3.96      3.96 o
 -10  10   5       28.48       31.93      4.22 o
  -9  10   5       83.30       82.88      5.35 o
  -8  10   5        5.71        8.49      3.45 o
  -7  10   5        0.91        2.77      3.40 o
  -6  10   5        0.06        1.35      3.31 o
  -5  10   5       33.63       27.86      3.83 o
  -4  10   5       24.18       21.76      3.80 o
  -3  10   5        7.65        2.73      3.43 o
  -2  10   5        6.53        2.96      3.47 o
  -1  10   5       27.50       23.89      3.78 o
   0  10   5       24.70       28.06      3.80 o
   1  10   5       30.80       35.51      4.04 o
   2  10   5       17.81       19.64      4.01 o
   3  10   5       27.83       32.31      3.99 o
   4  10   5       30.07       29.79      4.13 o
   5  10   5        0.02       -0.23      3.96 o
   6  10   5        4.59       -0.86      4.29 o
 -10  11   5      154.83      170.56      7.10 o
  -9  11   5      191.87      205.57      9.54 o
  -8  11   5       47.45       52.73      4.64 o
  -7  11   5       32.67       31.84      4.25 o
  -6  11   5      438.03      446.71     18.60 o
  -5  11   5       65.23       78.52      4.64 o
  -4  11   5      219.87      204.28     11.11 o
  -3  11   5       53.93       61.75      4.57 o
  -2  11   5      170.77      174.05      6.94 o
  -1  11   5       19.90       15.23      4.17 o
   0  11   5      164.14      191.94      8.23 o
   1  11   5       22.17       21.92      4.27 o
   2  11   5       77.26       93.33      5.28 o
   3  11   5       28.75       29.74      4.11 o
   4  11   5       21.60       23.65      4.45 o
   5  11   5      193.00      196.19     11.53 o
  -7  12   5       14.23       11.24      4.29 o
  -6  12   5       30.88       39.68      4.53 o
  -5  12   5        2.57        0.86      3.96 o
  -4  12   5        2.84       -0.72      3.94 o
  -3  12   5       25.58       23.02      4.41 o
  -2  12   5        2.49        0.26      4.03 o
  -1  12   5       83.16       86.73      5.65 o
   0  12   5        1.97        5.13      4.48 o
   1  12   5        4.89        7.95      4.41 o
   2  12   5       17.26       19.31      4.41 o
   3  12   5       18.58       13.22      4.57 o
 -16   0   6      426.49      447.17     16.08 o
 -15   0   6       20.47       19.92      4.20 o
 -14   0   6      399.14      394.04     17.72 o
 -13   0   6       45.27       44.57      4.29 o
 -12   0   6      462.22      482.90     21.51 o
 -11   0   6        3.82        2.36      3.12 o
 -10   0   6      529.19      539.15     24.57 o
  -9   0   6      512.48      559.34     24.31 o
  -8   0   6      664.89      709.77     28.73 o
  -7   0   6      506.05      476.54     22.92 o
  -6   0   6      246.20      258.99     13.29 o
  -5   0   6     1104.16     1213.25     37.95 o
  -4   0   6      178.33      174.91      7.63 o
  -3   0   6     1255.73     1172.39     38.13 o
  -2   0   6      481.28      507.66     24.03 o
  -1   0   6      523.23      533.95     26.67 o
   0   0   6      454.58      465.95     23.40 o
   1   0   6      393.70      354.32     20.70 o
   2   0   6      100.89       91.60      4.44 o
   3   0   6     1635.85     1626.43     42.19 o
   4   0   6        4.92        2.47      3.08 o
   5   0   6      162.60      167.27      8.26 o
   6   0   6       73.01       72.44      4.20 o
   7   0   6       25.51       33.80      3.83 o
   8   0   6      732.06      761.78     23.20 o
   9   0   6       16.62       15.53      4.24 o
  10   0   6      280.27      282.76     13.96 o
 -16   1   6       13.91       14.12      3.66 o
 -15   1   6        0.82        1.06      2.71 o
 -14   1   6       91.55       90.20      3.57 o
 -13   1   6        4.74        4.88      2.49 o
 -12   1   6       12.39       10.29      2.45 o
 -11   1   6       20.99       26.59      2.38 o
 -10   1   6       57.79       63.66      5.86 o
  -9   1   6       60.84       55.87      6.90 o
  -8   1   6      492.02      503.78     16.53 o
  -7   1   6      745.85      746.31     21.71 o
  -6   1   6       76.93       68.72      2.54 o
  -5   1   6      429.34      418.05     13.30 o
  -4   1   6       83.29       84.72      4.19 o
  -3   1   6      248.53      241.28      9.89 o
  -2   1   6        6.09        4.66      1.83 o
  -1   1   6       36.28       37.56      2.08 o
   0   1   6      110.85      126.83      4.41 o
   1   1   6      138.29      133.21      4.44 o
   2   1   6        0.76       -0.64      1.94 o
   3   1   6       50.90       57.86      2.56 o
   4   1   6      186.88      178.17      8.03 o
   5   1   6      591.14      591.78     17.38 o
   6   1   6       13.98       13.86      2.40 o
   7   1   6      103.77      108.82      3.77 o
   8   1   6      253.71      259.88      9.11 o
   9   1   6      119.46      114.96      6.59 o
  10   1   6       42.46       44.26      3.36 o
 -16   2   6       12.72       10.54      4.45 o
 -15   2   6      129.21      146.93      6.89 o
 -14   2   6      190.38      195.27      8.75 o
 -13   2   6     1072.83     1098.86     29.41 o
 -12   2   6       40.85       35.56      3.87 o
 -11   2   6      167.01      175.55      9.54 o
 -10   2   6       93.27      106.16      4.37 o
  -9   2   6      358.04      350.60     16.53 o
  -8   2   6      464.55      408.87     21.63 o
  -7   2   6       40.56       35.49      3.08 o
  -6   2   6      153.55      154.72      8.19 o
  -5   2   6       91.18       88.01      3.62 o
  -4   2   6      561.65      520.17     25.37 o
  -3   2   6      169.10      201.19     10.58 o
  -2   2   6     1354.33     1309.23     41.12 o
  -1   2   6       14.28       12.69      2.80 o
   0   2   6     1154.48     1119.44     37.22 o
   1   2   6       55.62       57.59      3.29 o
   2   2   6     1272.94     1233.13     37.61 o
   3   2   6      206.43      196.28     10.93 o
   4   2   6      275.64      252.35     12.59 o
   5   2   6       79.14       78.55      4.53 o
   6   2   6       84.21       80.89      5.02 o
   7   2   6        2.27        2.42      3.33 o
   8   2   6       58.49       58.77      4.43 o
   9   2   6      299.80      311.65     14.36 o
  10   2   6        2.67        6.04      4.06 o
 -15   3   6       31.13       20.34      4.60 o
 -14   3   6        5.38        2.98      3.96 o
 -13   3   6       21.99       22.62      3.97 o
 -12   3   6      207.17      207.79     11.09 o
 -11   3   6        4.15        7.41      3.03 o
 -10   3   6       54.19       51.58      3.73 o
  -9   3   6       35.21       42.81      3.22 o
  -8   3   6      110.02      107.19      4.18 o
  -7   3   6       24.76       29.72      2.89 o
  -6   3   6        5.55        5.29      2.52 o
  -5   3   6        1.98        2.54      2.38 o
  -4   3   6      483.39      456.71     24.42 o
  -3   3   6      155.41      146.57      7.70 o
  -2   3   6       26.40       29.70      2.99 o
  -1   3   6       19.81       17.24      2.80 o
   0   3   6       24.36       20.16      3.06 o
   1   3   6      334.85      330.38     18.53 o
   2   3   6        1.93        7.23      2.77 o
   3   3   6       43.07       45.29      3.48 o
   4   3   6       27.58       35.34      3.50 o
   5   3   6      227.13      231.30     10.42 o
   6   3   6       14.13       10.84      3.50 o
   7   3   6       84.50       78.13      4.62 o
   8   3   6       53.94       55.52      4.46 o
   9   3   6       42.15       38.57      4.48 o
  10   3   6       60.54       62.82      5.20 o
 -15   4   6       63.58       56.95      5.27 o
 -14   4   6      191.20      182.14      9.47 o
 -13   4   6      193.90      199.66      8.77 o
 -12   4   6      152.49      155.41      5.98 o
 -11   4   6      145.37      136.24      5.75 o
 -10   4   6      200.32      210.20      9.24 o
  -9   4   6      129.63      126.17      6.03 o
  -8   4   6      342.03      325.46     18.76 o
  -7   4   6      188.49      178.21     10.37 o
  -6   4   6      763.67      851.21     30.68 o
  -5   4   6      153.67      162.95      8.66 o
  -4   4   6       14.10        8.72      2.78 o
  -3   4   6      960.53      963.43     34.42 o
  -2   4   6      527.06      533.53     25.02 o
  -1   4   6      359.22      344.25     16.57 o
   0   4   6       27.34       27.20      3.17 o
   1   4   6      265.75      268.79     12.52 o
   2   4   6      425.18      451.69     20.48 o
   3   4   6       57.83       61.53      3.64 o
   4   4   6       60.01       59.13      3.83 o
   5   4   6      536.54      483.22     23.02 o
   6   4   6       20.69       19.97      3.80 o
   7   4   6      106.89      103.15      7.12 o
   8   4   6       19.58       12.78      4.15 o
   9   4   6      104.00       94.00      5.74 o
 -15   5   6        2.63        5.46      4.01 o
 -14   5   6       11.96        6.16      4.20 o
 -13   5   6        0.16       -3.59      3.59 o
 -12   5   6       28.45       32.45      3.97 o
 -11   5   6       51.85       49.08      4.13 o
 -10   5   6       28.69       25.05      3.73 o
  -9   5   6       61.34       67.90      3.80 o
  -8   5   6       17.49       11.69      3.24 o
  -7   5   6       14.59        8.44      3.13 o
  -6   5   6      213.47      211.47     10.77 o
  -5   5   6        5.37        8.28      2.89 o
  -4   5   6       71.31       59.94      4.93 o
  -3   5   6        3.22        6.83      2.63 o
  -2   5   6      150.87      140.87      8.12 o
  -1   5   6       81.23       77.87      3.83 o
   0   5   6        0.44        0.77      2.80 o
   1   5   6      190.95      188.80      9.60 o
   2   5   6        1.84        5.01      2.94 o
   3   5   6       18.55       26.03      3.15 o
   4   5   6       25.42       26.55      3.52 o
   5   5   6        1.13       -3.61      3.61 o
   6   5   6       20.55       17.54      3.80 o
   7   5   6       67.17       74.93      4.69 o
   8   5   6       68.13       76.16      5.11 o
   9   5   6        0.07        0.23      4.15 o
 -14   6   6      182.73      201.85     10.31 o
 -13   6   6       21.56       16.14      4.38 o
 -12   6   6      361.21      365.54     16.79 o
 -11   6   6      175.35      185.77      7.53 o
 -10   6   6      165.90      175.79      8.49 o
  -9   6   6      130.27      126.85      5.63 o
  -8   6   6       50.79       57.22      3.90 o
  -7   6   6      976.20      961.71     31.25 o
  -6   6   6      652.38      704.64     27.10 o
  -5   6   6      151.23      143.23      7.23 o
  -4   6   6       16.88       15.70      3.08 o
  -3   6   6      335.33      333.00     16.59 o
  -2   6   6      156.16      157.85      7.53 o
  -1   6   6      605.35      587.80     25.62 o
   0   6   6        1.56        3.99      2.98 o
   1   6   6      225.53      247.63     10.89 o
   2   6   6       48.26       52.34      3.73 o
   3   6   6       96.26       95.01      4.48 o
   4   6   6       66.55       64.57      4.32 o
   5   6   6      363.58      358.52     17.88 o
   6   6   6      298.31      286.86     15.60 o
   7   6   6        8.44        7.32      4.13 o
   8   6   6       78.92       68.35      5.46 o
 -13   7   6        1.79        1.96      3.99 o
 -12   7   6        8.13       11.99      3.68 o
 -11   7   6       93.62       92.05      4.97 o
 -10   7   6       65.47       68.97      4.36 o
  -9   7   6       44.33       49.47      4.04 o
  -8   7   6       69.37       64.03      4.16 o
  -7   7   6      172.73      185.43      8.16 o
  -6   7   6       66.75       57.10      4.02 o
  -5   7   6      125.57      123.14      6.33 o
  -4   7   6       51.78       57.37      3.73 o
  -3   7   6       54.74       58.05      3.90 o
  -2   7   6       66.28       62.12      3.97 o
  -1   7   6      200.37      167.38     10.79 o
   0   7   6        1.25        4.50      3.15 o
   1   7   6      177.39      176.07      8.33 o
   2   7   6      131.92      140.97      5.98 o
   3   7   6       51.72       54.19      4.15 o
   4   7   6       18.83       15.37      3.80 o
   5   7   6       93.14       86.96      5.14 o
   6   7   6        4.83        7.62      4.08 o
   7   7   6       33.58       39.77      4.71 o
   8   7   6       37.17       31.80      4.92 o
 -12   8   6       64.08       54.50      4.95 o
 -11   8   6       67.68       66.96      5.02 o
 -10   8   6        5.46        6.41      3.75 o
  -9   8   6      272.97      278.98     15.25 o
  -8   8   6       48.50       47.07      4.15 o
  -7   8   6       48.21       49.75      3.83 o
  -6   8   6      267.41      271.76     15.20 o
  -5   8   6       31.37       32.71      3.57 o
  -4   8   6      421.40      439.88     19.73 o
  -3   8   6        1.40        0.86      3.24 o
  -2   8   6      786.67      777.48     27.62 o
  -1   8   6       78.55       78.31      4.53 o
   0   8   6      612.58      602.77     24.58 o
   1   8   6       77.33       71.77      4.62 o
   2   8   6      444.13      475.46     20.18 o
   3   8   6        8.96        3.15      3.80 o
   4   8   6      287.03      292.14     13.73 o
   5   8   6      124.83      135.08      6.19 o
   6   8   6       80.11       80.00      5.25 o
   7   8   6       33.70       37.49      4.90 o
 -11   9   6        6.21        7.74      4.10 o
 -10   9   6       53.82       66.02      4.92 o
  -9   9   6        8.77       11.66      3.78 o
  -8   9   6      140.09      137.39      7.69 o
  -7   9   6       55.52       59.32      4.48 o
  -6   9   6      119.29      128.94      5.28 o
  -5   9   6       91.02       96.75      5.16 o
  -4   9   6        2.53       -0.21      3.45 o
  -3   9   6        1.01        2.59      3.33 o
  -2   9   6        3.43        9.23      3.50 o
  -1   9   6        9.85        3.89      3.66 o
   0   9   6        9.66        5.34      3.75 o
   1   9   6       10.32        8.12      3.92 o
   2   9   6        1.85        0.44      3.64 o
   3   9   6       25.18       26.26      4.27 o
   4   9   6       61.68       56.99      5.09 o
   5   9   6      406.17      461.42     17.25 o
   6   9   6       47.42       47.06      4.99 o
 -10  10   6      231.48      206.77     11.72 o
  -9  10   6       58.64       59.23      4.83 o
  -8  10   6      101.96      121.34      5.77 o
  -7  10   6      111.81      130.64      5.82 o
  -6  10   6      170.72      179.23      8.91 o
  -5  10   6      289.54      280.43     15.51 o
  -4  10   6        1.08        4.03      3.71 o
  -3  10   6      293.38      349.13     17.38 o
  -2  10   6       19.70       19.87      3.99 o
  -1  10   6      375.02      425.36     18.93 o
   0  10   6        3.60        3.15      3.89 o
   1  10   6      192.48      180.88      9.52 o
   2  10   6       13.12       13.34      4.24 o
   3  10   6      191.08      194.31      8.98 o
   4  10   6       16.22       16.46      4.69 o
  -8  11   6       10.21       10.33      4.50 o
  -7  11   6       76.79       80.91      5.18 o
  -6  11   6        0.99       -2.47      4.06 o
  -5  11   6        1.53        7.37      3.99 o
  -4  11   6       17.48       20.29      4.48 o
  -3  11   6       43.91       31.59      4.83 o
  -2  11   6        5.64        1.49      4.20 o
  -1  11   6       74.24       88.84      5.42 o
   0  11   6        0.14       -4.24      4.24 o
   1  11   6       14.98       16.09      4.48 o
   2  11   6        0.77        1.17      4.17 o
  -4  12   6       96.14       91.25      5.84 o
  -3  12   6       10.05        7.25      4.57 o
  -2  12   6      215.74      243.79     12.23 o
  -1  12   6       15.14       17.07      4.83 o
 -15   1   7      300.56      290.50      9.70 o
 -14   1   7      131.18      132.19      6.43 o
 -13   1   7      114.92      125.68      4.71 o
 -12   1   7      144.81      152.55      5.75 o
 -11   1   7      646.01      658.49     30.43 o
 -10   1   7      670.09      679.25     23.50 o
  -9   1   7      664.15      662.28     18.30 o
  -8   1   7       95.59       96.02      3.29 o
  -7   1   7      546.28      538.12     17.54 o
  -6   1   7      809.02      816.85     30.30 o
  -5   1   7      482.30      445.94     27.29 o
  -4   1   7      813.99      784.53     21.70 o
  -3   1   7      632.11      623.52     27.54 o
  -2   1   7      346.40      316.47     10.47 o
  -1   1   7       73.14       65.46      2.92 o
   0   1   7      541.39      530.99     17.96 o
   1   1   7      517.85      513.43     17.20 o
   2   1   7     1049.98     1069.96     41.22 o
   3   1   7        3.46       -0.50      2.42 o
   4   1   7      260.34      250.87      8.31 o
   5   1   7      340.10      325.72     11.79 o
   6   1   7      225.26      231.65     16.73 o
   7   1   7      210.76      213.47      7.45 o
   8   1   7      124.74      128.35      4.80 o
 -15   2   7        0.56        0.00      4.22 o
 -14   2   7        0.35        0.35      4.08 o
 -13   2   7        0.79        1.10      3.75 o
 -12   2   7        8.89        5.04      3.75 o
 -11   2   7        0.01       -2.89      3.26 o
 -10   2   7       14.29       20.50      3.45 o
  -9   2   7       21.04       23.25      3.45 o
  -8   2   7       75.02       72.36      4.27 o
  -7   2   7       84.69       79.92      4.90 o
  -6   2   7      371.75      374.61     17.26 o
  -5   2   7       56.66       55.98      3.73 o
  -4   2   7      182.87      167.36      9.78 o
  -3   2   7       11.14       12.03      2.99 o
  -2   2   7        4.92        1.98      2.91 o
  -1   2   7        0.99        3.57      2.94 o
   0   2   7        1.15        2.31      3.01 o
   1   2   7        1.96        2.96      3.26 o
   2   2   7      165.24      159.06      8.00 o
   3   2   7       44.20       45.04      3.83 o
   4   2   7      172.71      165.98      8.33 o
   5   2   7       26.80       29.58      3.87 o
   6   2   7       11.45       17.70      3.92 o
   7   2   7      261.32      278.41     13.37 o
   8   2   7      135.31      145.96      6.07 o
 -15   3   7       31.16       36.93      4.88 o
 -14   3   7      565.57      567.78     19.31 o
 -13   3   7        2.28        1.56      4.01 o
 -12   3   7      272.71      311.51     14.10 o
 -11   3   7      179.25      194.77      8.54 o
 -10   3   7      505.21      527.28     22.14 o
  -9   3   7      190.20      206.08     10.86 o
  -8   3   7      202.35      203.74     10.65 o
  -7   3   7       31.53       33.22      3.57 o
  -6   3   7      927.20      864.20     31.64 o
  -5   3   7      524.30      488.23     24.12 o
  -4   3   7      412.43      393.16     20.43 o
  -3   3   7      921.51      899.07     32.41 o
  -2   3   7      121.34      130.23      5.70 o
  -1   3   7     1396.11     1310.71     38.28 o
   0   3   7       28.05       29.84      3.34 o
   1   3   7     1739.85     1823.85     42.21 o
   2   3   7      251.62      234.22     14.08 o
   3   3   7      332.86      324.18     16.79 o
   4   3   7        3.65        5.29      3.47 o
   5   3   7      350.65      368.36     16.23 o
   6   3   7       79.54       81.17      5.21 o
   7   3   7      235.53      282.07     13.57 o
   8   3   7       30.11       33.89      4.83 o
 -14   4   7       31.06       22.42      4.71 o
 -13   4   7       50.99       50.15      4.62 o
 -12   4   7       15.26       14.55      4.13 o
 -11   4   7       90.19       96.70      5.02 o
 -10   4   7        1.09       -3.10      3.52 o
  -9   4   7      189.23      198.65      9.45 o
  -8   4   7      622.86      615.70     25.16 o
  -7   4   7       43.70       44.97      3.83 o
  -6   4   7        5.41        4.57      3.10 o
  -5   4   7      217.88      205.06     11.38 o
  -4   4   7      206.42      198.16     11.42 o
  -3   4   7        3.46        6.79      3.03 o
  -2   4   7      148.34      142.08      7.13 o
  -1   4   7      207.00      215.45      9.11 o
   0   4   7        0.36       -2.05      3.10 o
   1   4   7       92.36       76.33      4.27 o
   2   4   7       20.34       21.85      3.57 o
   3   4   7        2.64        3.92      3.40 o
   4   4   7      195.72      190.87     10.60 o
   5   4   7        5.71        8.93      3.73 o
   6   4   7      113.76      118.78      5.47 o
   7   4   7       16.41       16.74      4.62 o
   8   4   7      107.22       98.60      6.17 o
 -14   5   7       31.21       32.82      4.81 o
 -13   5   7      608.73      630.01     19.84 o
 -12   5   7       11.47        9.89      3.96 o
 -11   5   7      526.58      549.74     20.74 o
 -10   5   7       92.12       93.81      4.86 o
  -9   5   7      656.76      691.22     25.07 o
  -8   5   7       94.20       97.06      4.76 o
  -7   5   7      357.58      399.96     19.90 o
  -6   5   7      613.84      612.39     24.90 o
  -5   5   7      355.19      369.91     17.70 o
  -4   5   7      206.94      196.97     10.98 o
  -3   5   7       71.72       67.96      4.09 o
  -2   5   7      338.43      312.99     17.55 o
  -1   5   7       34.68       33.43      3.76 o
   0   5   7     1077.98     1148.31     32.93 o
   1   5   7       12.45       17.09      3.43 o
   2   5   7      402.24      409.30     20.08 o
   3   5   7        1.97        8.70      3.47 o
   4   5   7      604.19      611.74     22.59 o
   5   5   7       99.05      101.03      5.51 o
   6   5   7      362.13      400.49     16.98 o
   7   5   7       22.55       34.94      4.48 o
 -13   6   7       15.29       13.81      4.45 o
 -12   6   7       23.09       19.80      4.38 o
 -11   6   7        4.70        4.48      3.71 o
 -10   6   7        2.74        9.19      3.52 o
  -9   6   7        9.63        4.20      3.59 o
  -8   6   7       82.43       85.55      4.60 o
  -7   6   7        3.48       -0.77      3.29 o
  -6   6   7       33.80       31.94      3.97 o
  -5   6   7      146.32      141.29      7.15 o
  -4   6   7      679.03      636.00     25.21 o
  -3   6   7       26.49       29.93      3.48 o
  -2   6   7       94.41       88.99      4.72 o
  -1   6   7       57.81       64.21      4.08 o
   0   6   7       10.09       10.56      3.43 o
   1   6   7       31.45       19.11      3.85 o
   2   6   7        8.10       12.08      3.68 o
   3   6   7        0.15        0.84      3.71 o
   4   6   7       43.88       43.98      4.46 o
   5   6   7       16.58       15.86      4.27 o
   6   6   7        1.50       -1.82      4.34 o
   7   6   7       51.74       58.61      5.11 o
 -12   7   7      164.74      169.91      9.42 o
 -11   7   7       31.14       32.07      4.27 o
 -10   7   7      309.70      315.30     15.30 o
  -9   7   7        1.57        0.65      3.68 o
  -8   7   7      239.40      250.97     12.17 o
  -7   7   7      103.02       98.59      4.86 o
  -6   7   7      330.50      336.40     13.98 o
  -5   7   7      351.61      336.24     16.12 o
  -4   7   7        1.37       -0.09      3.29 o
  -3   7   7      236.01      243.77     12.41 o
  -2   7   7      327.11      279.63     15.03 o
  -1   7   7      304.60      312.49     13.34 o
   0   7   7       73.94       67.82      4.69 o
   1   7   7      304.50      324.45     14.62 o
   2   7   7       64.73       56.67      4.76 o
   3   7   7      279.21      265.60     15.20 o
   4   7   7        4.16        2.68      4.08 o
   5   7   7      555.47      558.10     19.26 o
   6   7   7       20.35       23.32      4.78 o
 -11   8   7       14.60       11.31      4.31 o
 -10   8   7        0.00        0.86      3.89 o
  -9   8   7       39.92       36.42      4.46 o
  -8   8   7        4.11       11.17      3.57 o
  -7   8   7        1.71       -0.65      3.71 o
  -6   8   7       24.97       18.82      4.04 o
  -5   8   7       25.71       31.72      3.94 o
  -4   8   7        0.01        0.12      3.54 o
  -3   8   7       82.71       80.39      4.76 o
  -2   8   7        7.61       16.04      3.57 o
  -1   8   7        9.62        9.47      3.96 o
   0   8   7       12.30        9.40      3.80 o
   1   8   7       54.21       50.57      4.76 o
   2   8   7        4.01        4.64      4.17 o
   3   8   7        0.06        1.91      3.94 o
   4   8   7       80.89       77.93      5.56 o
   5   8   7        7.76       12.20      4.45 o
 -10   9   7      108.82      109.67      5.86 o
  -9   9   7       56.11       53.86      5.06 o
  -8   9   7        2.42        2.05      3.80 o
  -7   9   7      192.77      182.16      7.98 o
  -6   9   7      150.22      147.41      7.97 o
  -5   9   7       48.10       44.22      4.57 o
  -4   9   7       51.98       52.62      4.83 o
  -3   9   7      219.97      207.71      9.71 o
  -2   9   7      123.49      116.84      5.56 o
  -1   9   7       75.81       77.67      5.21 o
   0   9   7      119.49      120.17      5.84 o
   1   9   7      222.76      236.88     12.05 o
   2   9   7       64.01       60.77      5.06 o
   3   9   7       12.94       13.01      4.48 o
  -8  10   7        4.13       -0.40      4.17 o
  -7  10   7       15.24       20.06      4.36 o
  -6  10   7       30.07       24.59      4.60 o
  -5  10   7        0.05       -1.24      4.01 o
  -4  10   7        0.60       11.47      3.89 o
  -3  10   7        2.44       -2.24      4.27 o
  -2  10   7        4.36        5.18      4.22 o
  -1  10   7       10.45       14.04      4.38 o
   0  10   7        0.04        0.14      4.06 o
   1  10   7        2.92        0.14      4.24 o
  -4  11   7       97.65       95.76      6.30 o
  -3  11   7        3.10        6.39      4.27 o
 -14   0   8      412.58      418.03     16.42 o
 -13   0   8       27.23       26.08      4.34 o
 -12   0   8      153.43      154.97      6.71 o
 -11   0   8       75.65       72.74      4.97 o
 -10   0   8      590.75      544.87     22.35 o
  -9   0   8       85.76       81.68      4.65 o
  -8   0   8      730.53      739.45     26.62 o
  -7   0   8        7.82        7.58      3.45 o
  -6   0   8      739.09      654.58     27.13 o
  -5   0   8       25.63       25.96      3.50 o
  -4   0   8      267.72      250.68     12.77 o
  -3   0   8      516.75      483.42     22.39 o
  -2   0   8       43.19       39.44      3.99 o
  -1   0   8      638.56      636.08     25.38 o
   0   0   8        3.11        1.94      3.47 o
   1   0   8      274.62      293.82     14.08 o
   2   0   8      414.97      423.23     19.70 o
   3   0   8      845.23      837.00     26.51 o
   4   0   8       25.60       27.41      4.39 o
   5   0   8      413.30      460.28     17.70 o
   6   0   8        1.74       -3.96      4.31 o
   7   0   8      878.61      834.81     21.10 o
 -14   1   8       11.54       11.25      5.21 o
 -13   1   8       41.02       39.29      3.32 o
 -12   1   8        1.33        1.95      3.81 o
 -11   1   8        0.52       -1.07      2.88 o
 -10   1   8       19.83       21.88      5.66 o
  -9   1   8       32.50       29.39      2.89 o
  -8   1   8        0.72        6.67      2.38 o
  -7   1   8       18.11       20.43      2.46 o
  -6   1   8       54.57       54.12      2.86 o
  -5   1   8      303.14      289.24     10.68 o
  -4   1   8       26.71       31.97      4.98 o
  -3   1   8       23.07       22.43      2.66 o
  -2   1   8      214.59      208.57     10.07 o
  -1   1   8      116.49      116.00      4.26 o
   0   1   8       93.08       88.49      3.38 o
   1   1   8       71.89       76.48      3.29 o
   2   1   8      200.51      193.18      7.02 o
   3   1   8       16.46       22.43      2.82 o
   4   1   8        1.52       -2.39      3.68 o
   5   1   8        5.13        6.47      2.92 o
   6   1   8       15.49       18.56      3.52 o
 -14   2   8       87.03       91.92      5.93 o
 -13   2   8      104.08      113.03      5.89 o
 -12   2   8        6.98        0.12      3.89 o
 -11   2   8      162.83      170.31      8.84 o
 -10   2   8       22.61       16.54      4.06 o
  -9   2   8      674.96      656.42     24.67 o
  -8   2   8        2.78        5.81      3.36 o
  -7   2   8      306.17      279.01     12.94 o
  -6   2   8      170.78      164.28      9.80 o
  -5   2   8      309.45      302.32     12.73 o
  -4   2   8      313.29      306.71     14.21 o
  -3   2   8      594.63      551.54     24.51 o
  -2   2   8      384.89      366.80     16.41 o
  -1   2   8      105.03       95.78      4.70 o
   0   2   8      514.92      490.89     23.08 o
   1   2   8      279.78      303.65     13.33 o
   2   2   8      554.21      525.39     21.77 o
   3   2   8        1.40        6.23      3.80 o
   4   2   8      538.41      564.11     20.65 o
   5   2   8       47.83       60.22      5.04 o
   6   2   8      194.89      221.74     10.45 o
 -13   3   8       28.15       29.76      4.62 o
 -12   3   8        2.25        2.10      3.94 o
 -11   3   8        2.21       -2.56      3.78 o
 -10   3   8       13.84       11.61      3.89 o
  -9   3   8       97.44       98.30      5.09 o
  -8   3   8        0.18       -1.98      3.38 o
  -7   3   8        0.00       -1.73      3.31 o
  -6   3   8        1.96        0.40      3.36 o
  -5   3   8       60.13       56.23      4.25 o
  -4   3   8        6.13        5.78      3.57 o
  -3   3   8      116.32      116.52      6.66 o
  -2   3   8        8.74       -0.93      3.71 o
  -1   3   8       59.46       60.06      4.25 o
   0   3   8      155.17      135.62      8.42 o
   1   3   8        4.23        0.42      3.68 o
   2   3   8       48.07       43.61      4.48 o
   3   3   8        1.24       -3.87      3.87 o
   4   3   8        8.15        6.44      4.20 o
   5   3   8        0.68       -0.70      4.22 o
   6   3   8       13.36       15.86      4.55 o
 -13   4   8       15.96       14.18      4.66 o
 -12   4   8      106.19      119.51      5.68 o
 -11   4   8       62.68       67.75      4.78 o
 -10   4   8      220.74      232.29     10.67 o
  -9   4   8       49.42       47.70      4.48 o
  -8   4   8       99.93      102.93      5.54 o
  -7   4   8      500.21      522.99     21.92 o
  -6   4   8      176.84      179.95      7.44 o
  -5   4   8       13.22       13.43      3.50 o
  -4   4   8      324.60      320.28     16.49 o
  -3   4   8      220.55      202.40     10.23 o
  -2   4   8      492.40      474.38     21.73 o
  -1   4   8      131.86      135.68      6.43 o
   0   4   8       72.29       68.91      4.79 o
   1   4   8      357.38      382.39     18.77 o
   2   4   8      121.46      122.72      6.89 o
   3   4   8      202.22      208.64     11.63 o
   4   4   8      114.50      119.13      5.77 o
   5   4   8      242.23      255.66     11.00 o
   6   4   8       88.87       91.61      5.79 o
 -12   5   8       14.33       16.86      4.45 o
 -11   5   8       11.85       14.34      4.17 o
 -10   5   8        0.09        1.03      3.85 o
  -9   5   8      127.26      133.72      6.29 o
  -8   5   8        0.00       -0.96      3.85 o
  -7   5   8        0.02       -1.35      3.66 o
  -6   5   8       15.35       18.07      3.75 o
  -5   5   8        3.91       -3.71      3.71 o
  -4   5   8       60.01       50.44      4.32 o
  -3   5   8       86.11       76.12      4.74 o
  -2   5   8       18.88       19.54      3.83 o
  -1   5   8        3.15        2.70      3.57 o
   0   5   8       10.16       10.40      3.75 o
   1   5   8        0.98        2.94      3.89 o
   2   5   8       18.15       19.45      4.34 o
   3   5   8        1.88       -4.17      4.17 o
   4   5   8       10.83        9.09      4.50 o
   5   5   8       25.44       32.93      4.57 o
 -12   6   8      135.52      141.91      7.36 o
 -11   6   8       25.09       21.02      4.57 o
 -10   6   8      143.69      157.67      8.53 o
  -9   6   8       27.92       25.15      4.34 o
  -8   6   8      290.75      290.39     14.95 o
  -7   6   8      269.79      239.40     14.75 o
  -6   6   8      166.73      157.87      7.25 o
  -5   6   8        2.23        3.01      3.43 o
  -4   6   8       22.65       20.55      4.08 o
  -3   6   8      336.74      298.75     15.97 o
  -2   6   8      196.77      179.61      9.08 o
  -1   6   8      112.74      121.98      5.54 o
   0   6   8        1.05       -2.56      3.99 o
   1   6   8      317.03      312.79     15.70 o
   2   6   8       53.73       58.67      4.92 o
   3   6   8      139.58      155.69      7.90 o
   4   6   8      194.47      199.45      9.28 o
 -11   7   8       31.38       29.83      4.85 o
 -10   7   8        2.83        2.66      4.17 o
  -9   7   8       11.57       13.76      4.22 o
  -8   7   8       73.26       74.81      5.35 o
  -7   7   8       40.56       36.16      4.76 o
  -6   7   8        7.35        8.56      3.92 o
  -5   7   8       29.01       30.74      4.22 o
  -4   7   8       33.52       32.61      4.41 o
  -3   7   8        4.84       10.21      3.89 o
  -2   7   8       22.93       21.06      4.50 o
  -1   7   8       11.02       14.23      4.13 o
   0   7   8       73.65       79.69      5.42 o
   1   7   8        1.58       -1.45      4.20 o
   2   7   8       45.02       43.37      5.20 o
   3   7   8       11.49       16.46      4.69 o
  -9   8   8      101.90      103.12      6.02 o
  -8   8   8       12.97       10.56      4.24 o
  -7   8   8      189.66      200.92      9.31 o
  -6   8   8       27.72       27.52      4.67 o
  -5   8   8      105.48       99.26      5.75 o
  -4   8   8       97.71      105.53      5.74 o
  -3   8   8      137.23      127.63      6.01 o
  -2   8   8      171.87      174.03      9.05 o
  -1   8   8       65.37       77.35      5.18 o
   0   8   8      301.16      299.28     14.17 o
   1   8   8       19.76       24.23      4.62 o
   2   8   8      125.04      134.55      6.28 o
  -7   9   8        1.35        5.08      4.41 o
  -6   9   8        7.60       16.09      4.41 o
  -5   9   8      222.84      242.31     10.57 o
  -4   9   8       35.26       38.00      4.85 o
  -3   9   8       66.81       74.85      5.67 o
  -2   9   8       71.16       79.48      5.65 o
  -1   9   8       13.88       11.59      4.90 o
   0   9   8        4.56       10.80      4.48 o
 -12   1   9       54.00       54.48      3.68 o
 -11   1   9      189.40      193.28     14.87 o
 -10   1   9       66.72       59.91      3.60 o
  -9   1   9       19.73       22.38      2.99 o
  -8   1   9        1.91        1.43      2.81 o
  -7   1   9      233.39      224.36      7.55 o
  -6   1   9       23.02       15.00      2.89 o
  -5   1   9       75.38       69.05      8.40 o
  -4   1   9      106.54      104.53      3.84 o
  -3   1   9       28.43       26.20      2.99 o
  -2   1   9       25.64       30.33      2.86 o
  -1   1   9        2.60        8.86      2.74 o
   0   1   9      107.90      106.31      4.44 o
   1   1   9      421.73      414.41     13.03 o
   2   1   9       19.22       24.81      3.24 o
   3   1   9        1.61        4.02      2.96 o
   4   1   9      128.40      123.71      4.42 o
 -12   2   9        0.00        2.28      4.22 o
 -11   2   9        0.24       -4.27      4.27 o
 -10   2   9       12.74       15.51      4.34 o
  -9   2   9        0.00        0.23      3.87 o
  -8   2   9       34.04       35.06      4.41 o
  -7   2   9       42.62       36.30      4.62 o
  -6   2   9       27.57       24.75      4.20 o
  -5   2   9        5.04       13.80      3.57 o
  -4   2   9        4.84        6.79      3.82 o
  -3   2   9      125.47      105.31      7.83 o
  -2   2   9      108.37      113.31      5.40 o
  -1   2   9       94.53       84.39      5.28 o
   0   2   9        2.39        6.60      3.89 o
   1   2   9       11.82       13.74      4.24 o
   2   2   9        1.01       -2.73      4.15 o
   3   2   9       19.58       16.07      4.52 o
   4   2   9        5.10        0.79      4.59 o
 -12   3   9       78.99       83.59      5.65 o
 -11   3   9        6.76        1.12      4.38 o
 -10   3   9      272.64      237.06     13.21 o
  -9   3   9       48.34       49.35      4.90 o
  -8   3   9       59.90       62.31      4.83 o
  -7   3   9       44.30       49.51      4.55 o
  -6   3   9      316.64      321.28     16.10 o
  -5   3   9       50.89       55.12      4.43 o
  -4   3   9      129.57      120.03      5.54 o
  -3   3   9       24.41       21.79      4.13 o
  -2   3   9      132.29      139.15      5.72 o
  -1   3   9      128.26      128.74      8.20 o
   0   3   9      138.61      129.06      6.19 o
   1   3   9       77.94       91.04      5.42 o
   2   3   9        2.20        2.80      4.22 o
   3   3   9      130.04      131.41      6.56 o
 -11   4   9        9.26       12.29      4.22 o
 -10   4   9        3.54       11.15      4.22 o
  -9   4   9       50.67       53.79      4.90 o
  -8   4   9        4.48        8.58      3.96 o
  -7   4   9        4.07       -3.57      3.99 o
  -6   4   9       33.15       28.20      4.64 o
  -5   4   9        9.96        9.61      4.20 o
  -4   4   9       68.49       71.15      5.56 o
  -3   4   9       11.80        9.16      4.10 o
  -2   4   9       43.69       42.91      4.76 o
  -1   4   9      141.16      137.01      6.61 o
   0   4   9       52.89       56.14      5.09 o
   1   4   9       67.49       63.21      5.39 o
   2   4   9       36.82       31.98      4.92 o
   3   4   9        6.70        8.56      4.57 o
 -10   5   9        2.44        4.87      4.24 o
  -9   5   9      281.03      290.66     14.19 o
  -8   5   9        4.82        5.50      4.15 o
  -7   5   9      182.85      190.08      9.40 o
  -6   5   9        0.68        1.19      4.03 o
  -5   5   9      110.47      118.07      6.28 o
  -4   5   9        6.15        7.53      4.15 o
  -3   5   9      113.67      105.42      6.77 o
  -2   5   9       15.65       14.06      4.22 o
  -1   5   9       46.42       48.51      4.67 o
   0   5   9       55.42       73.06      5.16 o
   1   5   9       56.08       61.33      5.39 o
   2   5   9      163.03      177.05      9.00 o
  -9   6   9        0.13       -1.17      4.34 o
  -8   6   9        5.68       10.07      4.41 o
  -7   6   9        0.86        3.15      4.10 o
  -6   6   9        8.35        0.86      4.41 o
  -5   6   9        5.31        2.73      4.15 o
  -4   6   9        7.37       12.57      4.31 o
  -3   6   9       10.73       10.66      4.43 o
  -2   6   9        5.23        9.49      4.38 o
  -1   6   9      123.75      123.79      5.96 o
   0   6   9       42.82       36.16      5.02 o
   1   6   9       37.68       43.30      5.20 o
  -7   7   9       46.15       45.89      5.16 o
  -6   7   9      270.57      252.20     13.02 o
  -5   7   9        9.22        6.62      4.55 o
  -4   7   9      151.94      149.43      8.55 o
  -3   7   9       44.05       35.67      5.09 o
  -2   7   9      100.26       94.46      6.12 o
  -1   7   9      102.74       95.02      6.28 o
 -10   0  10      328.79      315.69     15.11 o
  -9   0  10       46.72       52.43      5.04 o
  -8   0  10       40.02       34.34      5.11 o
  -7   0  10        9.36       10.66      4.48 o
  -6   0  10      151.97      159.56      7.15 o
  -5   0  10       17.82       20.15      4.31 o
  -4   0  10      207.53      205.24      9.87 o
  -3   0  10       19.54       17.03      4.50 o
  -2   0  10      144.37      145.12      8.06 o
  -1   0  10        4.51        4.01      4.59 o
   0   0  10      173.02      158.85      8.18 o
  -9   1  10       12.52       11.45      3.29 o
  -8   1  10       52.54       45.83      3.65 o
  -7   1  10        0.02       -2.02      3.94 o
  -6   1  10        2.23        5.33      7.33 o
  -5   1  10        7.48       13.24      3.32 o
  -4   1  10       11.42        9.92      3.15 o
  -3   1  10       16.54       21.95      3.18 o
  -2   1  10       97.99       92.28      4.17 o
  -1   1  10       33.03       41.80      6.17 o
   0   1  10        0.01       -3.12      3.12 o
  -9   2  10       64.30       72.79      5.55 o
  -8   2  10       46.75       48.83      5.25 o
  -7   2  10      283.82      269.71     13.86 o
  -6   2  10        4.15        1.49      4.43 o
  -5   2  10      159.17      154.90      8.11 o
  -4   2  10       58.17       67.75      5.13 o
  -3   2  10      202.88      195.79      9.54 o
  -2   2  10       17.89       20.50      4.69 o
  -1   2  10       89.42       86.90      5.98 o
   0   2  10       15.26       16.04      4.62 o
  -8   3  10       28.03       29.60      4.95 o
  -7   3  10        1.29        1.28      4.45 o
  -6   3  10        0.91        1.54      4.22 o
  -5   3  10        3.04        2.52      4.43 o
  -4   3  10        4.21       15.67      4.20 o
  -3   3  10        4.49        9.02      4.43 o
  -2   3  10       14.15       15.81      4.62 o
  -1   3  10        2.66        5.62      4.57 o
  -7   4  10       61.30       69.90      5.44 o
  -6   4  10       65.58       71.25      5.55 o
  -5   4  10        9.48        4.83      4.57 o
  -4   4  10       86.92       90.87      5.91 o
  -3   4  10      166.61      163.97      8.09 o
  -2   4  10       63.06       60.00      5.74 o
 
